# Supplementary material for: Integrating eQTL and GWAS data characterises established and identifies novel migraine risk loci
Source: Hum Genet. 2023 May 28;142(8):1113–37. doi: 10.1007/s00439-023-02568-8 (PMC10449685; doi:10.1007/s00439-023-02568-8)
Supplement: Supplementary file 1 — Supplementary file1 (XLSX 16 KB) [file 439_2023_2568_MOESM1_ESM.xlsx]

## Sheet: Sheet1
Supplementary Table 1: GTEx tissue ranking based upon GIDEE. Top 5 tissues enriched with differentially expressed genes associated with migraine are highlighted yellow
TissueName	GTEx-SampleSize	meanZsq	ResidualZscore	BrownPV	ResidualBrownPV	Rank-ResidualZscore	Rank-ResidualBrownPV	Average of Ranks
Artery_Aorta	387	1.76068	0.204773	0.00125854	1.06756	1	2	1.5
Artery_Tibial	584	1.78757	0.151077	0.00145362	0.681683	2	3	2.5
Spleen	227	1.58584	0.0953911	0.00149843	1.25436	5	1	3
Artery_Coronary	213	1.62619	0.141465	0.00811274	0.543801	3	7	5
Pancreas	305	1.57622	0.0538549	0.00521706	0.584566	7	6	6.5
Prostate	221	1.58657	0.0985718	0.0220774	0.0958929	4	12	8
Breast_Mammary_Tissue	396	1.60009	0.0405033	0.0032293	0.643546	14	4	9
Esophagus_Gastroesophageal_Junction	330	1.56677	0.0341815	0.00433915	0.62356	15	5	10
Small_Intestine_Terminal_Ileum	174	1.51853	0.0497591	0.0169749	0.287162	10	10	10
Stomach	324	1.58	0.0498684	0.0154032	0.0831997	9	14	11.5
Brain_Cerebellum	209	1.53861	0.0555191	0.0289368	-0.00191633	6	18	12
Colon_Sigmoid	318	1.5753	0.0476243	0.0206295	-0.0338311	11	22	16.5
Colon_Transverse	368	1.56542	0.0172924	0.0153926	0.0112929	17	17	17
Cells_Cultured_fibroblasts	483	1.58785	-0.00733145	0.00690089	0.170977	24	11	17.5
Brain_Putamen_basal_ganglia	170	1.51344	0.0463066	0.0371853	-0.0468359	12	24	18
Vagina	141	1.46827	0.013002	0.0391349	-0.0214386	18	19	18.5
Ovary	167	1.50773	0.0418261	0.0387743	-0.0600858	13	25	19
Adipose_Visceral_Omentum	469	1.59347	0.00402361	0.0115133	-0.0283421	20	20	20
Brain_Hypothalamus	170	1.47479	0.00765312	0.036517	-0.0389604	19	23	21
Heart_Atrial_Appendage	372	1.60051	0.0507376	0.0240438	-0.188963	8	34	21
Esophagus_Muscularis	465	1.55692	-0.0308917	0.0046206	0.374723	35	8	21.5
Liver	208	1.45557	-0.0271081	0.0238094	0.0844259	33	13	23
Uterus	129	1.41001	-0.040357	0.0181463	0.332031	39	9	24
Adipose_Subcutaneous	581	1.60464	-0.0306305	0.00635665	0.0458294	34	16	25
Esophagus_Mucosa	497	1.59495	-0.00595539	0.0113168	-0.0668157	23	27	25
Nerve_Tibial	532	1.59675	-0.0184671	0.0110265	-0.112969	29	29	29
Heart_Left_Ventricle	386	1.57534	0.0198422	0.0304726	-0.314845	16	43	29.5
Brain_Anterior_cingulate_cortex_BA24	147	1.45935	0.00162189	0.0689798	-0.277442	21	39	30
Cells_EBV-transformed_lymphocytes	147	1.38501	-0.0727126	0.0321442	0.0541768	45	15	30
Brain_Amygdala	129	1.43354	-0.0168199	0.0577582	-0.170795	28	33	30.5
Skin_Not_Sun_Exposed_Suprapubic	517	1.5617	-0.0473809	0.00963929	-0.029959	40	21	30.5
Brain_Cerebellar_Hemisphere	175	1.46473	-0.00445263	0.0627904	-0.282563	22	40	31
Muscle_Skeletal	706	1.6527	-0.0337014	0.00512285	-0.0655865	37	26	31.5
Brain_Caudate_basal_ganglia	194	1.44334	-0.0336083	0.0399689	-0.117573	36	30	33
Brain_Frontal_Cortex_BA9	175	1.44721	-0.0219683	0.0547141	-0.22277	31	35	33
Adrenal_Gland	233	1.48293	-0.00997527	0.0542116	-0.313944	25	42	33.5
Pituitary	237	1.46752	-0.0270208	0.0438917	-0.228799	32	36	34
Brain_Cortex	205	1.47024	-0.0112159	0.0655751	-0.350641	26	44	35
Lung	515	1.59325	-0.0150137	0.0209906	-0.364658	27	45	36
Brain_Hippocampus	165	1.40581	-0.0592743	0.0476737	-0.146538	42	32	37
Brain_Substantia_nigra	114	1.35232	-0.0919045	0.0504568	-0.087485	46	28	37
Brain_Spinal_cord_cervical_c-1	126	1.42916	-0.0199728	0.0995611	-0.402348	30	46	38
Brain_Nucleus_accumbens_basal_ganglia	202	1.42704	-0.0531895	0.0547046	-0.267003	41	38	39.5
Kidney_Cortex	73	1.2872	-0.140254	0.0649252	-0.129695	48	31	39.5
Skin_Sun_Exposed_Lower_leg	605	1.58335	-0.0617309	0.0114399	-0.248749	43	37	40
Thyroid	574	1.57023	-0.0621752	0.0142087	-0.292008	44	41	42.5
Testis	322	1.49042	-0.0388935	0.0926218	-0.69262	38	48	43
Minor_Salivary_Gland	144	1.35562	-0.100883	0.104185	-0.451604	47	47	47
Whole_Blood	670	1.52967	-0.142006	0.0383707	-0.880997	49	49	49
