# Supplementary material for: Integrating eQTL and GWAS data characterises established and identifies novel migraine risk loci
Source: Hum Genet. 2023 May 28;142(8):1113–37. doi: 10.1007/s00439-023-02568-8 (PMC10449685; doi:10.1007/s00439-023-02568-8)
Supplement: Supplementary file 2 — Supplementary file2 (XLSX 21 KB) [file 439_2023_2568_MOESM2_ESM.xlsx]

## Sheet: Supplementary Table 2a
Supplementary Table 2a: A comprehensive gene list characterised at each locus from Gormley et al., (2016) using 13 GTEx brain tissues based on MTB.
rsIDs	Chr	Pos	EN-Brain-B	EN-Brain-M	SM-Brain	MR-Brain-B	MR-Brain-M
rs6693567	1	150510660	MRPS21, TARS2, ANXA9	MRPS21, TARS2, ANXA9, PLEKHO1	ADAMTSL4, MRPS21, ANXA9	ECM1, MRPS21, TARS2	ECM1, MRPS21, TARS2, RPRD2
rs1925950	1	156450740				MEF2D	MEF2D
rs138556413	2	203832867	CARF, WDR12	CARF, WDR12	CARF, WDR12, ICA1L	WDR12	ICA1L, WDR12
rs4839827	6	96853967	FHL5, UFL1	FHL5, UFL1	FHL5, UFL1	FHL5, UFL1	FHL5, UFL1
rs67338227	6	97042147	FHL5, UFL1	FHL5, UFL1	FHL5, UFL1	FHL5, UFL1	FHL5, ufl1
rs1268083	6	126049040	HEY2	HEY2	HEY2	HEY2	HEY2
rs6478241	9	119252629				TRIM32	TRIM32
rs10786156	10	96014622	NOC3L	NOC3L	NOC3L	PLCE1	PLCE1
rs75473620	10	96019029	NOC3L	NOC3L	NOC3L	PLCE1	PLCE1
rs12260159	10	100702737					GOT1
rs2223089	10	124210160			PLEKHA1
rs4910165	11	10674044				LYVE1	LYVE1
rs10895275	11	102083608					RP11-732A21.2, RP11-732A21.3, YAP1
rs11172055	12	57308260	STAT6	STAT6	STAT6	LRP1, STAT6	LRP1, STAT6
rs11172113	12	57527283	STAT6	STAT6	STAT6	LRP1, STAT6	LRP1, STAT6
rs77505915	16	75442143	BCAR1, CFDP1	BCAR1, CFDP1	BCAR1, CFDP1	BCAR1, CFDP1, RP11-77K12.9	BCAR1, CFDP1, RP11-77K12.9
rs17857135	17	78262161		RNF213	RNF213	RNF213, SLC26A11	RNF213, SLC26A11

## Sheet: Supplementary Table 2b
Supplementary Table 2b: A comprehensive gene list characterised at each locus from Hautakangas et al., (2022) using 13 GTEx brain tissues based on MTB.
rsIDs	Chr	Pos	EN-Brain-B	EN-Brain-M	SM-Brain	MR-Brain-B	MR-Brain-M
rs61561984	1	15490865			TMEM51
rs12057629	1	15538493			TMEM51
rs1472662	1	39590409				BMP8A	BMP8A
rs68002561	1	149880863	BOLA1	BOLA1	RP11-353N4.6, BOLA1		SF3B4
rs7544531	1	149897217	BOLA1	BOLA1	RP11-353N4.6, BOLA1		SF3B4
rs56140113	1	206843108			EIF2D		MAPKAPK2
rs4907224	2	96576609	TMEM127	TMEM127	TMEM127
rs869432	10	112502662	RBM20	RBM20
rs76663352	10	125184352	GPR26	GPR26	GPR26
rs845102	10	125185442	GPR26	GPR26	GPR26
rs4980294	10	125272745	GPR26	GPR26	GPR26
rs12598836	16	4534482	CDIP1	CDIP1	NMRAL1	DNAJA3	DNAJA3
rs78378222	17	7571752					FGF11
rs74182632	19	19406126				MAU2	MAU2
rs1982072	19	41864509		ATP5SL		TGFB1, TMEM91	TGFB1, TMEM91

## Sheet: Supplementary Table 2c
Supplementary Table 2c: List of unique genes identified in brain tissue sub-group analyses
Chr	Pos	Gene	Tissue	Approach	P-value	Comment
1	149264252-149264816	RP11-326G21.1	Brain_Frontal_Cortex_BA9	EN-Brain-M	1.29224e-06	This gene is it at a putative novel risk locus
2	96497646-96505357	NEURL3	Brain_Caudate_basal_ganglia	EN-Brain-B EN-Brain-M SM-Brain	8.77E-07 8.77E-07 2.21E-07	This gene is it at a putative novel risk locus
10	100702737	GOT1	Brain_Putamen_basal_ganglia	MR-Brain-M	3.06e-07	This gene is present +/-500kb from an established GWAS risk locus (index SNP rs12260159) identified by Gormley et al. (2016)
10	112502662	RBM20	Brain_Cerebellum	EN-Brain-B EN-Brain-M	7.15E-07 7.15E-07	This gene is at a putative novel risk locus that was later shown to be a true risk locus identified by Hautakangas et al (2022)
10	125184352 125185442 125272745	GPR26	Brain_Caudate_basal_ganglia	EN-Brain-B EN-Brain-M SM-Brain	5.01E-07 5.01E-07 1.41E-06	This gene is at a putative novel risk locus that was later shown to be a true risk locus identified by Hautakangas et al (2022)
16	4534482	CDIP1	Brain_Cortex	EN-Brain-B EN-Brain-M	6.17E-07 6.17E-07	This gene is at a putative novel risk locus that was later shown to be a true risk locus identified by Hautakangas et al (2022)
17	7571752	FGF11	Brain_Hypothalamus	MR-Brain-M	5.04369e-07	This gene is at a putative novel risk locus that was later shown to be a true risk locus identified by Hautakangas et al (2022)
19	41864509	ATP5SL	Brain_Amygdala	EN-Brain-M	1.2e-06	This gene is at a putative novel risk locus that was later shown to be a true risk locus identified by Hautakangas et al (2022)
19	41864509	TMEM91	Brain_Amygdala	MR-Brain-B MR-Brain-M	1.52E-07 1.52E-07	This gene is at a putative novel risk locus that was later shown to be a true risk locus identified by Hautakangas et al (2022)
19	41864509	TGFB1	Brain_Spinal_cord_cervical_c-1	MR-Brain-B MR-Brain-M	1.46E-07 1.46E-07	This gene is at a putative novel risk locus that was later shown to be a true risk locus identified by Hautakangas et al (2022)
