# Supplementary material for: Integrating eQTL and GWAS data characterises established and identifies novel migraine risk loci
Source: Hum Genet. 2023 May 28;142(8):1113–37. doi: 10.1007/s00439-023-02568-8 (PMC10449685; doi:10.1007/s00439-023-02568-8)
Supplement: Supplementary file 3 — Supplementary file3 (XLSX 43 KB) [file 439_2023_2568_MOESM3_ESM.xlsx]

## Sheet: EN-All-B
Supplementary Table 3: List of genes characterised at each locus (for all the 10 approaches as in Table 4) along with TWAS tissue, P value and COLOC PP3 and PP4.
rsID	chr	rsID-Pos	TWAS - Gene(Tissue)(Pvalue)	COLOC - Gene(Tissue)(PP3)(PP4)
rs6693567	1	150510660	ADAMTSL4(Artery_Aorta)(9.67e-10) ADAMTSL4(Artery_Tibial)(3.82e-09) ADAMTSL4(Cells_Cultured_fibroblasts)(2.65e-08) ADAMTSL4(Colon_Sigmoid)(2.75e-08) ADAMTSL4(Esophagus_Mucosa)(5.68e-09) ADAMTSL4(Esophagus_Muscularis)(1.87e-08) ANXA9(Brain_Amygdala)(9.49e-08) ECM1(Artery_Aorta)(1.72e-08) ECM1(Esophagus_Mucosa)(3.49e-09) ECM1(Spleen)(1.07e-09) MRPS21(Brain_Cerebellum)(1.46e-08) MRPS21(Brain_Cortex)(…	ADAMTSL4(Artery_Aorta)(0.0185112477817687)(0.981437973400474) ADAMTSL4(Artery_Tibial)(0.0185301951181556)(0.981418976755406) ADAMTSL4(Cells_Cultured_fibroblasts)(0.0185037337357939)(0.981445507001054) ADAMTSL4(Colon_Sigmoid)(0.0404668709957737)(0.959369807796467) ADAMTSL4(Esophagus_Mucosa)(0.0185036666661615)(0.981445574245235) ADAMTSL4(Esophagus_Muscularis)(0.0185036891199691)(0.981445551732993)…
rs1925950	1	156450740	MEF2D(Artery_Tibial)(1.84e-15) MEF2D(Heart_Left_Ventricle)(1.87e-19) MEF2D(Muscle_Skeletal)(9.66e-16) MEF2D(Nerve_Tibial)(4.07e-18)	MEF2D(Artery_Tibial)(0.0507413314376918)(0.949258668562305) MEF2D(Heart_Left_Ventricle)(0.0200225243982664)(0.979861220551193) MEF2D(Muscle_Skeletal)(0.0343087879881578)(0.96566288422472) MEF2D(Nerve_Tibial)(0.0180605403217962)(0.981912985788043)
rs2078371	1	115677183	TSPAN2(Artery_Aorta)(1.09e-24)	TSPAN2(Artery_Aorta)(0.00139560283452035)(0.998570519950149)
rs7544256	1	115824398	TSPAN2(Artery_Aorta)(1.09e-24)	TSPAN2(Artery_Aorta)(0.00139560283452035)(0.998570519950149)
rs138556413	2	203832867	CARF(Adipose_Subcutaneous)(1.65e-07) ICA1L(Cells_Cultured_fibroblasts)(3.58e-08) ICA1L(Muscle_Skeletal)(1.2e-07) ICA1L(Nerve_Tibial)(1.64e-07) ICA1L(Skin_Not_Sun_Exposed_Suprapubic)(8.07e-08) NBEAL1(Esophagus_Mucosa)(9.25e-08)	CARF(Adipose_Subcutaneous)(0.291841972662993)(0.707439014547165) ICA1L(Cells_Cultured_fibroblasts)(0.227625271093367)(0.771813386680886) ICA1L(Muscle_Skeletal)(0.748519430662076)(0.249640284476964) ICA1L(Nerve_Tibial)(0.226988058256364)(0.772452164055761) ICA1L(Skin_Not_Sun_Exposed_Suprapubic)(0.234462178819061)(0.76495969238438) NBEAL1(Esophagus_Mucosa)(0.237030829363599)(0.757564860869606)
rs7684253	4	57727311	REST(Colon_Sigmoid)(1.6e-07)	REST(Colon_Sigmoid)(0.00286376883458518)(0.997055476210943)
rs4839827	6	96853967	FHL5(Artery_Aorta)(9.71e-22) FHL5(Artery_Tibial)(1.71e-17) FHL5(Brain_Putamen_basal_ganglia)(7.82e-11) UFL1(Artery_Coronary)(1.79e-21) UFL1(Artery_Tibial)(1.88e-26) UFL1(Brain_Anterior_cingulate_cortex_BA24)(2.44e-16) UFL1(Brain_Cerebellar_Hemisphere)(1.13e-14) UFL1(Brain_Cerebellum)(3.28e-23) UFL1(Nerve_Tibial)(9.85e-16) UFL1(Pancreas)(3.28e-13) UFL1(Whole_Blood)(1.8e-19)	FHL5(Artery_Aorta)(0.249321045814179)(0.75017897772681) FHL5(Artery_Tibial)(0.530619753688824)(0.442080272484179) FHL5(Brain_Putamen_basal_ganglia)(0.157407250666821)(0.75734913361543) UFL1(Artery_Coronary)(0.114778526245469)(0.819039602735354) UFL1(Artery_Tibial)(0.155648327464758)(0.844351469172931) UFL1(Brain_Anterior_cingulate_cortex_BA24)(0.440616763658687)(0.167536427917299) UFL1(Brain_Cere…
rs67338227	6	97042147	FHL5(Artery_Aorta)(9.71e-22) FHL5(Artery_Tibial)(1.71e-17) FHL5(Brain_Putamen_basal_ganglia)(7.82e-11) UFL1(Artery_Coronary)(1.79e-21) UFL1(Artery_Tibial)(1.88e-26) UFL1(Brain_Anterior_cingulate_cortex_BA24)(2.44e-16) UFL1(Brain_Cerebellar_Hemisphere)(1.13e-14) UFL1(Brain_Cerebellum)(3.28e-23) UFL1(Nerve_Tibial)(9.85e-16) UFL1(Pancreas)(3.28e-13) UFL1(Whole_Blood)(1.8e-19)	FHL5(Artery_Aorta)(0.249321045814179)(0.75017897772681) FHL5(Artery_Tibial)(0.530619753688824)(0.442080272484179) FHL5(Brain_Putamen_basal_ganglia)(0.157407250666821)(0.75734913361543) UFL1(Artery_Coronary)(0.114778526245469)(0.819039602735354) UFL1(Artery_Tibial)(0.155648327464758)(0.844351469172931) UFL1(Brain_Anterior_cingulate_cortex_BA24)(0.440616763658687)(0.167536427917299) UFL1(Brain_Cere…
rs28455731	6	121846038	GJA1(Artery_Tibial)(5.67e-09)	GJA1(Artery_Tibial)(0.0368940646109928)(0.958857812494195)
rs1268083	6	126049040	HEY2(Brain_Anterior_cingulate_cortex_BA24)(2.4e-08) HEY2(Brain_Cerebellar_Hemisphere)(2.76e-08) HEY2(Brain_Putamen_basal_ganglia)(3.76e-08) HEY2(Cells_Cultured_fibroblasts)(3.63e-08) HEY2(Lung)(1.58e-08) HEY2(Nerve_Tibial)(1.82e-08) HEY2(Pancreas)(2.33e-08) HEY2(Testis)(1.34e-08) HEY2(Thyroid)(7.68e-09)	HEY2(Brain_Anterior_cingulate_cortex_BA24)(0.129371764446971)(0.733697623029557) HEY2(Brain_Cerebellar_Hemisphere)(0.231692771149788)(0.748550782927914) HEY2(Brain_Putamen_basal_ganglia)(0.0583435006036149)(0.932279952365867) HEY2(Cells_Cultured_fibroblasts)(0.0492179267680705)(0.950643139412554) HEY2(Lung)(0.053623962611179)(0.942711758168861) HEY2(Nerve_Tibial)(0.0525763831982506)(0.94700952888…
rs9349379	6	12903957	PHACTR1(Artery_Aorta)(2.3e-21) PHACTR1(Artery_Coronary)(7.9e-21) PHACTR1(Artery_Tibial)(1.17e-18)	PHACTR1(Artery_Aorta)(5.31286283596696e-06)(0.999994687137091) PHACTR1(Artery_Coronary)(8.95581825702907e-05)(0.999894040330954) PHACTR1(Artery_Tibial)(3.75502695416399e-09)(0.999999996244966)
rs186166891	7	40406876	SUGCT(Artery_Aorta)(2.92e-15) SUGCT(Artery_Tibial)(4.05e-12)	SUGCT(Artery_Aorta)(0.0708367005414457)(0.92916329943659) SUGCT(Artery_Tibial)(0.0567303355510853)(0.940409671437547)
rs10786156	10	96014622	HELLS(Spleen)(2.45e-08) NOC3L(Brain_Nucleus_accumbens_basal_ganglia)(4.27e-08) NOC3L(Colon_Transverse)(9.98e-08)	HELLS(Spleen)(0.998248504293456)(0.000414059087435446) NOC3L(Brain_Nucleus_accumbens_basal_ganglia)(0.202829057524368)(0.794586242929022) NOC3L(Colon_Transverse)(0.985173687450956)(0.0148197720405028)
rs75473620	10	96019029	HELLS(Spleen)(2.45e-08) NOC3L(Brain_Nucleus_accumbens_basal_ganglia)(4.27e-08) NOC3L(Colon_Transverse)(9.98e-08)	HELLS(Spleen)(0.998248504293456)(0.000414059087435446) NOC3L(Brain_Nucleus_accumbens_basal_ganglia)(0.202829057524368)(0.794586242929022) NOC3L(Colon_Transverse)(0.985173687450956)(0.0148197720405028)
rs12260159	10	100702737	HPSE2(Artery_Aorta)(4e-09) HPSE2(Artery_Coronary)(3.3e-08) HPSE2(Artery_Tibial)(1.89e-09) HPSE2(Lung)(9.41e-08)	HPSE2(Artery_Aorta)(0.124515018670479)(0.875410181193266) HPSE2(Artery_Coronary)(0.0241422684432257)(0.975842747652789) HPSE2(Artery_Tibial)(0.201766957114793)(0.798112205155228) HPSE2(Lung)(0.153817094986507)(0.846090642569991)
rs4910165	11	10674044	MRVI1(Heart_Atrial_Appendage)(1.47e-07)	MRVI1(Heart_Atrial_Appendage)(0.822437161095963)(0.122494789706366)
rs10895275	11	102083608	RP11-732A21.3(Skin_Sun_Exposed_Lower_leg)(7.07e-08)	RP11-732A21.3(Skin_Sun_Exposed_Lower_leg)(0.381276868828815)(0.617067937256992)
rs11172113	12	57527283	B4GALNT1(Esophagus_Muscularis)(4.88e-08) LRP1(Artery_Aorta)(1.31e-44) LRP1(Artery_Coronary)(7.44e-15) LRP1(Artery_Tibial)(1.91e-48) LRP1(Heart_Left_Ventricle)(7.53e-24) LRP1(Skin_Sun_Exposed_Lower_leg)(8.82e-18) NEMP1(Adipose_Visceral_Omentum)(3.15e-08) NEMP1(Artery_Coronary)(4.92e-08) NEMP1(Liver)(9.57e-08) NEMP1(Muscle_Skeletal)(3.71e-12) STAT6(Brain_Frontal_Cortex_BA9)(1.25e-07) STAT6(Esophagu…	B4GALNT1(Esophagus_Muscularis)(0.298410941253618)(0.283299646905976) LRP1(Artery_Aorta)(7.26805649507105e-06)(0.999992731936254) LRP1(Artery_Coronary)(0.0708242790712973)(0.828173482915559) LRP1(Artery_Tibial)(3.72812666768105e-06)(0.999996271873343) LRP1(Heart_Left_Ventricle)(0.0211761158463624)(0.955395751604108) LRP1(Skin_Sun_Exposed_Lower_leg)(0.00565964686593748)(0.99430940947376) NEMP1(Adip…
rs1024905	12	4518140	C12orf4(Artery_Tibial)(5.69e-18) TIGAR(Artery_Tibial)(3.64e-12)	C12orf4(Artery_Tibial)(0.00848601454356646)(0.991513974100229) TIGAR(Artery_Tibial)(0.99999999995552)(2.37480084087178e-12)
rs11172055	12	57308260	LRP1(Artery_Aorta)(1.31e-44) LRP1(Artery_Coronary)(7.44e-15) LRP1(Artery_Tibial)(1.91e-48) LRP1(Heart_Left_Ventricle)(7.53e-24) LRP1(Skin_Sun_Exposed_Lower_leg)(8.82e-18) NEMP1(Adipose_Visceral_Omentum)(3.15e-08) NEMP1(Artery_Coronary)(4.92e-08) NEMP1(Liver)(9.57e-08) NEMP1(Muscle_Skeletal)(3.71e-12) STAT6(Brain_Frontal_Cortex_BA9)(1.25e-07) STAT6(Esophagus_Gastroesophageal_Junction)(7.54e-15) ST…	LRP1(Artery_Aorta)(7.26805649507105e-06)(0.999992731936254) LRP1(Artery_Coronary)(0.0708242790712973)(0.828173482915559) LRP1(Artery_Tibial)(3.72812666768105e-06)(0.999996271873343) LRP1(Heart_Left_Ventricle)(0.0211761158463624)(0.955395751604108) LRP1(Skin_Sun_Exposed_Lower_leg)(0.00565964686593748)(0.99430940947376) NEMP1(Adipose_Visceral_Omentum)(1)(1.02145408962221e-30) NEMP1(Artery_Coronary)…
rs11624776	14	93595591	BTBD7(Artery_Aorta)(2.46e-08)	BTBD7(Artery_Aorta)(0.0865669445298045)(0.760813968448761)
rs77505915	16	75442143	BCAR1(Artery_Aorta)(1.2e-08) BCAR1(Artery_Tibial)(1.21e-08) BCAR1(Brain_Cerebellum)(4.69e-08) BCAR1(Esophagus_Mucosa)(2.52e-08) CFDP1(Adipose_Subcutaneous)(4.62e-08) CFDP1(Brain_Cerebellar_Hemisphere)(5.62e-09) CFDP1(Brain_Cerebellum)(1.13e-08) CFDP1(Brain_Cortex)(6e-08) CFDP1(Brain_Hippocampus)(1.88e-09) CFDP1(Cells_Cultured_fibroblasts)(3.6e-10) CFDP1(Muscle_Skeletal)(1.68e-09) CFDP1(Nerve_Tibi…	BCAR1(Artery_Aorta)(0.194040306101166)(0.805948655038947) BCAR1(Artery_Tibial)(0.1300473181071)(0.869945264879273) BCAR1(Brain_Cerebellum)(0.249307000000907)(0.743911809326263) BCAR1(Esophagus_Mucosa)(0.176656617697524)(0.823333327316745) CFDP1(Adipose_Subcutaneous)(0.971327382647857)(0.0286175859562581) CFDP1(Brain_Cerebellar_Hemisphere)(0.218222561128323)(0.771915964425556) CFDP1(Brain_Cerebell…
rs17857135	17	78262161	RNF213(Colon_Transverse)(9.94e-10)	RNF213(Colon_Transverse)(0.0371397189758002)(0.961873362581197)
rs4814864	20	19469817	SLC24A3(Artery_Aorta)(1.75e-16) SLC24A3(Artery_Tibial)(1.04e-17)	SLC24A3(Artery_Aorta)(0.0237176807148774)(0.976282253152658) SLC24A3(Artery_Tibial)(0.156581122756856)(0.843418877243102)

## Sheet: EN-All-M
rsID	chr	rsID-Pos	TWAS - Gene(Tissue)(Pvalue)	COLOC - Gene(Tissue)(PP3)(PP4)
rs6693567	1	150510660	ADAMTSL4(Artery_Aorta)(9.67e-10) ADAMTSL4(Artery_Coronary)(2.6e-07) ADAMTSL4(Artery_Tibial)(3.82e-09) ADAMTSL4(Cells_Cultured_fibroblasts)(2.65e-08) ADAMTSL4(Colon_Sigmoid)(2.75e-08) ADAMTSL4(Esophagus_Mucosa)(5.68e-09) ADAMTSL4(Esophagus_Muscularis)(1.87e-08) ANXA9(Brain_Amygdala)(9.49e-08) ECM1(Artery_Aorta)(1.72e-08) ECM1(Esophagus_Mucosa)(3.49e-09) ECM1(Spleen)(1.07e-09) MRPS21(Adipose_Subcut…	ADAMTSL4(Artery_Aorta)(0.0185112477817687)(0.981437973400474) ADAMTSL4(Artery_Coronary)(0.209213041332412)(0.677672966734073) ADAMTSL4(Artery_Tibial)(0.0185301951181556)(0.981418976755406) ADAMTSL4(Cells_Cultured_fibroblasts)(0.0185037337357939)(0.981445507001054) ADAMTSL4(Colon_Sigmoid)(0.0404668709957737)(0.959369807796467) ADAMTSL4(Esophagus_Mucosa)(0.0185036666661615)(0.981445574245235) ADAMT…
rs1925950	1	156450740	MEF2D(Artery_Tibial)(1.84e-15) MEF2D(Heart_Left_Ventricle)(1.87e-19) MEF2D(Muscle_Skeletal)(9.66e-16) MEF2D(Nerve_Tibial)(4.07e-18)	MEF2D(Artery_Tibial)(0.0507413314376918)(0.949258668562305) MEF2D(Heart_Left_Ventricle)(0.0200225243982664)(0.979861220551193) MEF2D(Muscle_Skeletal)(0.0343087879881578)(0.96566288422472) MEF2D(Nerve_Tibial)(0.0180605403217962)(0.981912985788043)
rs2078371	1	115677183	TSPAN2(Artery_Aorta)(1.09e-24)	TSPAN2(Artery_Aorta)(0.00139560283452035)(0.998570519950149)
rs7544256	1	115824398	TSPAN2(Artery_Aorta)(1.09e-24)	TSPAN2(Artery_Aorta)(0.00139560283452035)(0.998570519950149)
rs138556413	2	203832867	CARF(Adipose_Subcutaneous)(1.65e-07) CARF(Brain_Spinal_cord_cervical_c-1)(2.38e-07) CARF(Cells_Cultured_fibroblasts)(2.09e-07) CARF(Testis)(3.15e-07) CARF(Whole_Blood)(2.52e-07) FAM117B(Artery_Aorta)(2.62e-07) FAM117B(Thyroid)(2.82e-07) ICA1L(Adipose_Subcutaneous)(2.5e-07) ICA1L(Artery_Tibial)(1.86e-07) ICA1L(Cells_Cultured_fibroblasts)(3.58e-08) ICA1L(Muscle_Skeletal)(1.2e-07) ICA1L(Nerve_Tibial…	CARF(Adipose_Subcutaneous)(0.291841972662993)(0.707439014547165) CARF(Brain_Spinal_cord_cervical_c-1)(0.349877453723313)(0.386906122513298) CARF(Cells_Cultured_fibroblasts)(0.256591200745673)(0.742776333930505) CARF(Testis)(0.225339315760448)(0.774104954390859) CARF(Whole_Blood)(0.233285941737943)(0.750097693223719) FAM117B(Artery_Aorta)(0.235124109415012)(0.763141486939575) FAM117B(Thyroid)(0.23…
rs10166942	2	234825093	HJURP(Prostate)(2.03e-07)	HJURP(Prostate)(0.959356376328073)(0.00303326951137448)
rs566529	2	234756811	HJURP(Prostate)(2.03e-07)	HJURP(Prostate)(0.959356376328073)(0.00303326951137448)
rs7684253	4	57727311	REST(Colon_Sigmoid)(1.6e-07)	REST(Colon_Sigmoid)(0.00286376883458518)(0.997055476210943)
rs4839827	6	96853967	FHL5(Artery_Aorta)(9.71e-22) FHL5(Artery_Tibial)(1.71e-17) FHL5(Brain_Putamen_basal_ganglia)(7.82e-11) UFL1(Artery_Coronary)(1.79e-21) UFL1(Artery_Tibial)(1.88e-26) UFL1(Brain_Anterior_cingulate_cortex_BA24)(2.44e-16) UFL1(Brain_Cerebellar_Hemisphere)(1.13e-14) UFL1(Brain_Cerebellum)(3.28e-23) UFL1(Nerve_Tibial)(9.85e-16) UFL1(Pancreas)(3.28e-13) UFL1(Whole_Blood)(1.8e-19)	FHL5(Artery_Aorta)(0.249321045814179)(0.75017897772681) FHL5(Artery_Tibial)(0.530619753688824)(0.442080272484179) FHL5(Brain_Putamen_basal_ganglia)(0.157407250666821)(0.75734913361543) UFL1(Artery_Coronary)(0.114778526245469)(0.819039602735354) UFL1(Artery_Tibial)(0.155648327464758)(0.844351469172931) UFL1(Brain_Anterior_cingulate_cortex_BA24)(0.440616763658687)(0.167536427917299) UFL1(Brain_Cere…
rs67338227	6	97042147	FHL5(Artery_Aorta)(9.71e-22) FHL5(Artery_Tibial)(1.71e-17) FHL5(Brain_Putamen_basal_ganglia)(7.82e-11) UFL1(Artery_Coronary)(1.79e-21) UFL1(Artery_Tibial)(1.88e-26) UFL1(Brain_Anterior_cingulate_cortex_BA24)(2.44e-16) UFL1(Brain_Cerebellar_Hemisphere)(1.13e-14) UFL1(Brain_Cerebellum)(3.28e-23) UFL1(Nerve_Tibial)(9.85e-16) UFL1(Pancreas)(3.28e-13) UFL1(Whole_Blood)(1.8e-19)	FHL5(Artery_Aorta)(0.249321045814179)(0.75017897772681) FHL5(Artery_Tibial)(0.530619753688824)(0.442080272484179) FHL5(Brain_Putamen_basal_ganglia)(0.157407250666821)(0.75734913361543) UFL1(Artery_Coronary)(0.114778526245469)(0.819039602735354) UFL1(Artery_Tibial)(0.155648327464758)(0.844351469172931) UFL1(Brain_Anterior_cingulate_cortex_BA24)(0.440616763658687)(0.167536427917299) UFL1(Brain_Cere…
rs28455731	6	121846038	GJA1(Artery_Tibial)(5.67e-09)	GJA1(Artery_Tibial)(0.0368940646109928)(0.958857812494195)
rs1268083	6	126049040	HEY2(Brain_Anterior_cingulate_cortex_BA24)(2.4e-08) HEY2(Brain_Cerebellar_Hemisphere)(2.76e-08) HEY2(Brain_Putamen_basal_ganglia)(3.76e-08) HEY2(Cells_Cultured_fibroblasts)(3.63e-08) HEY2(Lung)(1.58e-08) HEY2(Nerve_Tibial)(1.82e-08) HEY2(Pancreas)(2.33e-08) HEY2(Testis)(1.34e-08) HEY2(Thyroid)(7.68e-09)	HEY2(Brain_Anterior_cingulate_cortex_BA24)(0.129371764446971)(0.733697623029557) HEY2(Brain_Cerebellar_Hemisphere)(0.231692771149788)(0.748550782927914) HEY2(Brain_Putamen_basal_ganglia)(0.0583435006036149)(0.932279952365867) HEY2(Cells_Cultured_fibroblasts)(0.0492179267680705)(0.950643139412554) HEY2(Lung)(0.053623962611179)(0.942711758168861) HEY2(Nerve_Tibial)(0.0525763831982506)(0.94700952888…
rs9349379	6	12903957	PHACTR1(Artery_Aorta)(2.3e-21) PHACTR1(Artery_Coronary)(7.9e-21) PHACTR1(Artery_Tibial)(1.17e-18)	PHACTR1(Artery_Aorta)(5.31286283596696e-06)(0.999994687137091) PHACTR1(Artery_Coronary)(8.95581825702907e-05)(0.999894040330954) PHACTR1(Artery_Tibial)(3.75502695416399e-09)(0.999999996244966)
rs186166891	7	40406876	SUGCT(Artery_Aorta)(2.92e-15) SUGCT(Artery_Tibial)(4.05e-12)	SUGCT(Artery_Aorta)(0.0708367005414457)(0.92916329943659) SUGCT(Artery_Tibial)(0.0567303355510853)(0.940409671437547)
rs10786156	10	96014622	HELLS(Spleen)(2.45e-08) NOC3L(Brain_Nucleus_accumbens_basal_ganglia)(4.27e-08) NOC3L(Colon_Transverse)(9.98e-08)	HELLS(Spleen)(0.998248504293456)(0.000414059087435446) NOC3L(Brain_Nucleus_accumbens_basal_ganglia)(0.202829057524368)(0.794586242929022) NOC3L(Colon_Transverse)(0.985173687450956)(0.0148197720405028)
rs75473620	10	96019029	HELLS(Spleen)(2.45e-08) NOC3L(Brain_Nucleus_accumbens_basal_ganglia)(4.27e-08) NOC3L(Colon_Transverse)(9.98e-08)	HELLS(Spleen)(0.998248504293456)(0.000414059087435446) NOC3L(Brain_Nucleus_accumbens_basal_ganglia)(0.202829057524368)(0.794586242929022) NOC3L(Colon_Transverse)(0.985173687450956)(0.0148197720405028)
rs12260159	10	100702737	HPSE2(Artery_Aorta)(4e-09) HPSE2(Artery_Coronary)(3.3e-08) HPSE2(Artery_Tibial)(1.89e-09) HPSE2(Lung)(9.41e-08)	HPSE2(Artery_Aorta)(0.124515018670479)(0.875410181193266) HPSE2(Artery_Coronary)(0.0241422684432257)(0.975842747652789) HPSE2(Artery_Tibial)(0.201766957114793)(0.798112205155228) HPSE2(Lung)(0.153817094986507)(0.846090642569991)
rs4910165	11	10674044	MRVI1(Heart_Atrial_Appendage)(1.47e-07)	MRVI1(Heart_Atrial_Appendage)(0.822437161095963)(0.122494789706366)
rs10895275	11	102083608	RP11-732A21.3(Skin_Sun_Exposed_Lower_leg)(7.07e-08)	RP11-732A21.3(Skin_Sun_Exposed_Lower_leg)(0.381276868828815)(0.617067937256992)
rs11172113	12	57527283	B4GALNT1(Esophagus_Muscularis)(4.88e-08) LRP1(Artery_Aorta)(1.31e-44) LRP1(Artery_Coronary)(7.44e-15) LRP1(Artery_Tibial)(1.91e-48) LRP1(Colon_Transverse)(2.5e-07) LRP1(Heart_Left_Ventricle)(7.53e-24) LRP1(Skin_Sun_Exposed_Lower_leg)(8.82e-18) NEMP1(Adipose_Visceral_Omentum)(3.15e-08) NEMP1(Artery_Coronary)(4.92e-08) NEMP1(Artery_Tibial)(1.81e-07) NEMP1(Liver)(9.57e-08) NEMP1(Muscle_Skeletal)(3.7…	B4GALNT1(Esophagus_Muscularis)(0.298410941253618)(0.283299646905976) LRP1(Artery_Aorta)(7.26805649507105e-06)(0.999992731936254) LRP1(Artery_Coronary)(0.0708242790712973)(0.828173482915559) LRP1(Artery_Tibial)(3.72812666768105e-06)(0.999996271873343) LRP1(Colon_Transverse)(0.999999576539641)(3.60462041097653e-07) LRP1(Heart_Left_Ventricle)(0.0211761158463624)(0.955395751604108) LRP1(Skin_Sun_Expo…
rs1024905	12	4518140	C12orf4(Artery_Tibial)(5.69e-18) TIGAR(Artery_Tibial)(3.64e-12)	C12orf4(Artery_Tibial)(0.00848601454356646)(0.991513974100229) TIGAR(Artery_Tibial)(0.99999999995552)(2.37480084087178e-12)
rs11172055	12	57308260	LRP1(Artery_Aorta)(1.31e-44) LRP1(Artery_Coronary)(7.44e-15) LRP1(Artery_Tibial)(1.91e-48) LRP1(Colon_Transverse)(2.5e-07) LRP1(Heart_Left_Ventricle)(7.53e-24) LRP1(Skin_Sun_Exposed_Lower_leg)(8.82e-18) NEMP1(Adipose_Visceral_Omentum)(3.15e-08) NEMP1(Artery_Coronary)(4.92e-08) NEMP1(Artery_Tibial)(1.81e-07) NEMP1(Liver)(9.57e-08) NEMP1(Muscle_Skeletal)(3.71e-12) STAT6(Brain_Frontal_Cortex_BA9)(1.…	LRP1(Artery_Aorta)(7.26805649507105e-06)(0.999992731936254) LRP1(Artery_Coronary)(0.0708242790712973)(0.828173482915559) LRP1(Artery_Tibial)(3.72812666768105e-06)(0.999996271873343) LRP1(Colon_Transverse)(0.999999576539641)(3.60462041097653e-07) LRP1(Heart_Left_Ventricle)(0.0211761158463624)(0.955395751604108) LRP1(Skin_Sun_Exposed_Lower_leg)(0.00565964686593748)(0.99430940947376) NEMP1(Adipose_V…
rs11624776	14	93595591	BTBD7(Artery_Aorta)(2.46e-08)	BTBD7(Artery_Aorta)(0.0865669445298045)(0.760813968448761)
rs77505915	16	75442143	BCAR1(Artery_Aorta)(1.2e-08) BCAR1(Artery_Tibial)(1.21e-08) BCAR1(Brain_Cerebellum)(4.69e-08) BCAR1(Esophagus_Mucosa)(2.52e-08) CFDP1(Adipose_Subcutaneous)(4.62e-08) CFDP1(Brain_Cerebellar_Hemisphere)(5.62e-09) CFDP1(Brain_Cerebellum)(1.13e-08) CFDP1(Brain_Cortex)(6e-08) CFDP1(Brain_Hippocampus)(1.88e-09) CFDP1(Cells_Cultured_fibroblasts)(3.6e-10) CFDP1(Muscle_Skeletal)(1.68e-09) CFDP1(Nerve_Tibi…	BCAR1(Artery_Aorta)(0.194040306101166)(0.805948655038947) BCAR1(Artery_Tibial)(0.1300473181071)(0.869945264879273) BCAR1(Brain_Cerebellum)(0.249307000000907)(0.743911809326263) BCAR1(Esophagus_Mucosa)(0.176656617697524)(0.823333327316745) CFDP1(Adipose_Subcutaneous)(0.971327382647857)(0.0286175859562581) CFDP1(Brain_Cerebellar_Hemisphere)(0.218222561128323)(0.771915964425556) CFDP1(Brain_Cerebell…
rs4081947	16	87579870	ZCCHC14(Artery_Tibial)(3.12e-07)	ZCCHC14(Artery_Tibial)(0.267623982805161)(0.717425494604235)
rs17857135	17	78262161	RNF213(Colon_Transverse)(9.94e-10)	RNF213(Colon_Transverse)(0.0371397189758002)(0.961873362581197)
rs4814864	20	19469817	SLC24A3(Artery_Aorta)(1.75e-16) SLC24A3(Artery_Tibial)(1.04e-17)	SLC24A3(Artery_Aorta)(0.0237176807148774)(0.976282253152658) SLC24A3(Artery_Tibial)(0.156581122756856)(0.843418877243102)

## Sheet: EN-Top5-B
rsID	chr	rsID-Pos	TWAS - Gene(Tissue)(Pvalue)	COLOC - Gene(Tissue)(PP3)(PP4)
rs6693567	1	150510660	ADAMTSL4(Artery_Aorta)(9.67e-10) ADAMTSL4(Artery_Coronary)(2.6e-07) ADAMTSL4(Artery_Tibial)(3.82e-09) ECM1(Artery_Aorta)(1.72e-08) ECM1(Spleen)(1.07e-09)	ADAMTSL4(Artery_Aorta)(0.0185112477817687)(0.981437973400474) ADAMTSL4(Artery_Coronary)(0.209213041332412)(0.677672966734073) ADAMTSL4(Artery_Tibial)(0.0185301951181556)(0.981418976755406) ECM1(Artery_Aorta)(0.0278834922894671)(0.972038150119832) ECM1(Spleen)(0.253527308967345)(0.630614333500133)
rs1925950	1	156450740	MEF2D(Artery_Tibial)(1.84e-15)	MEF2D(Artery_Tibial)(0.0507413314376918)(0.949258668562305)
rs2078371	1	115677183	TSPAN2(Artery_Aorta)(1.09e-24)	TSPAN2(Artery_Aorta)(0.00139560283452035)(0.998570519950149)
rs7544256	1	115824398	TSPAN2(Artery_Aorta)(1.09e-24)	TSPAN2(Artery_Aorta)(0.00139560283452035)(0.998570519950149)
rs138556413	2	203832867	CARF(Artery_Tibial)(9.37e-07) FAM117B(Artery_Aorta)(2.62e-07) ICA1L(Artery_Tibial)(1.86e-07) ICA1L(Pancreas)(2.85e-07) NBEAL1(Artery_Aorta)(2.71e-07) NBEAL1(Artery_Coronary)(6.87e-07) NBEAL1(Artery_Tibial)(2.34e-07)	CARF(Artery_Tibial)(0.992649541666949)(0.00491076338860934) FAM117B(Artery_Aorta)(0.235124109415012)(0.763141486939575) ICA1L(Artery_Tibial)(0.228952569761306)(0.770432356384281) ICA1L(Pancreas)(0.233669048175388)(0.765754757230604) NBEAL1(Artery_Aorta)(0.20349990511585)(0.795997985884) NBEAL1(Artery_Coronary)(0.233879484136846)(0.765543722758252) NBEAL1(Artery_Tibial)(0.213888561455787)(0.785583…
rs4839827	6	96853967	FHL5(Artery_Aorta)(9.71e-22) FHL5(Artery_Tibial)(1.71e-17) UFL1(Artery_Coronary)(1.79e-21) UFL1(Artery_Tibial)(1.88e-26) UFL1(Pancreas)(3.28e-13)	FHL5(Artery_Aorta)(0.249321045814179)(0.75017897772681) FHL5(Artery_Tibial)(0.530619753688824)(0.442080272484179) UFL1(Artery_Coronary)(0.114778526245469)(0.819039602735354) UFL1(Artery_Tibial)(0.155648327464758)(0.844351469172931) UFL1(Pancreas)(0.101707878117412)(0.889821170392968)
rs67338227	6	97042147	FHL5(Artery_Aorta)(9.71e-22) FHL5(Artery_Tibial)(1.71e-17) UFL1(Artery_Coronary)(1.79e-21) UFL1(Artery_Tibial)(1.88e-26) UFL1(Pancreas)(3.28e-13)	FHL5(Artery_Aorta)(0.249321045814179)(0.75017897772681) FHL5(Artery_Tibial)(0.530619753688824)(0.442080272484179) UFL1(Artery_Coronary)(0.114778526245469)(0.819039602735354) UFL1(Artery_Tibial)(0.155648327464758)(0.844351469172931) UFL1(Pancreas)(0.101707878117412)(0.889821170392968)
rs28455731	6	121846038	GJA1(Artery_Tibial)(5.67e-09)	GJA1(Artery_Tibial)(0.0368940646109928)(0.958857812494195)
rs1268083	6	126049040	HEY2(Pancreas)(2.33e-08)	HEY2(Pancreas)(0.1001199976406)(0.899717086520495)
rs9349379	6	12903957	PHACTR1(Artery_Aorta)(2.3e-21) PHACTR1(Artery_Coronary)(7.9e-21) PHACTR1(Artery_Tibial)(1.17e-18)	PHACTR1(Artery_Aorta)(5.31286283596696e-06)(0.999994687137091) PHACTR1(Artery_Coronary)(8.95581825702907e-05)(0.999894040330954) PHACTR1(Artery_Tibial)(3.75502695416399e-09)(0.999999996244966)
rs186166891	7	40406876	SUGCT(Artery_Aorta)(2.92e-15) SUGCT(Artery_Tibial)(4.05e-12)	SUGCT(Artery_Aorta)(0.0708367005414457)(0.92916329943659) SUGCT(Artery_Tibial)(0.0567303355510853)(0.940409671437547)
rs10786156	10	96014622	HELLS(Spleen)(2.45e-08)	HELLS(Spleen)(0.998248504293456)(0.000414059087435446)
rs75473620	10	96019029	HELLS(Spleen)(2.45e-08)	HELLS(Spleen)(0.998248504293456)(0.000414059087435446)
rs12260159	10	100702737	HPSE2(Artery_Aorta)(4e-09) HPSE2(Artery_Coronary)(3.3e-08) HPSE2(Artery_Tibial)(1.89e-09)	HPSE2(Artery_Aorta)(0.124515018670479)(0.875410181193266) HPSE2(Artery_Coronary)(0.0241422684432257)(0.975842747652789) HPSE2(Artery_Tibial)(0.201766957114793)(0.798112205155228)
rs10895275	11	102083608	RP11-732A21.2(Artery_Tibial)(9.87e-07)	RP11-732A21.2(Artery_Tibial)(0.165060586203743)(0.766764340603484)
rs1024905	12	4518140	C12orf4(Artery_Tibial)(5.69e-18) CCND2(Artery_Tibial)(5.37e-07) TIGAR(Artery_Tibial)(3.64e-12)	C12orf4(Artery_Tibial)(0.00848601454356646)(0.991513974100229) CCND2(Artery_Tibial)(0.00780684771986504)(0.99215126022523) TIGAR(Artery_Tibial)(0.99999999995552)(2.37480084087178e-12)
rs11172055	12	57308260	LRP1(Artery_Aorta)(1.31e-44) LRP1(Artery_Coronary)(7.44e-15) LRP1(Artery_Tibial)(1.91e-48) NEMP1(Artery_Coronary)(4.92e-08) NEMP1(Artery_Tibial)(1.81e-07)	LRP1(Artery_Aorta)(7.26805649507105e-06)(0.999992731936254) LRP1(Artery_Coronary)(0.0708242790712973)(0.828173482915559) LRP1(Artery_Tibial)(3.72812666768105e-06)(0.999996271873343) NEMP1(Artery_Coronary)(0.298809519904411)(0.207976231231221) NEMP1(Artery_Tibial)(1)(2.3483408074136e-40)
rs11172113	12	57527283	LRP1(Artery_Aorta)(1.31e-44) LRP1(Artery_Coronary)(7.44e-15) LRP1(Artery_Tibial)(1.91e-48) NEMP1(Artery_Coronary)(4.92e-08) NEMP1(Artery_Tibial)(1.81e-07)	LRP1(Artery_Aorta)(7.26805649507105e-06)(0.999992731936254) LRP1(Artery_Coronary)(0.0708242790712973)(0.828173482915559) LRP1(Artery_Tibial)(3.72812666768105e-06)(0.999996271873343) NEMP1(Artery_Coronary)(0.298809519904411)(0.207976231231221) NEMP1(Artery_Tibial)(1)(2.3483408074136e-40)
rs11624776	14	93595591	BTBD7(Artery_Aorta)(2.46e-08) ITPK1(Artery_Tibial)(6.23e-07)	BTBD7(Artery_Aorta)(0.0865669445298045)(0.760813968448761) ITPK1(Artery_Tibial)(0.0840629115664831)(0.906015404609031)
rs77505915	16	75442143	BCAR1(Artery_Aorta)(1.2e-08) BCAR1(Artery_Tibial)(1.21e-08) CFDP1(Artery_Coronary)(1.06e-06)	BCAR1(Artery_Aorta)(0.194040306101166)(0.805948655038947) BCAR1(Artery_Tibial)(0.1300473181071)(0.869945264879273) CFDP1(Artery_Coronary)(0.91274914906623)(0.0428222207919007)
rs4081947	16	87579870	ZCCHC14(Artery_Tibial)(3.12e-07)	ZCCHC14(Artery_Tibial)(0.267623982805161)(0.717425494604235)
rs4814864	20	19469817	SLC24A3(Artery_Aorta)(1.75e-16) SLC24A3(Artery_Tibial)(1.04e-17)	SLC24A3(Artery_Aorta)(0.0237176807148774)(0.976282253152658) SLC24A3(Artery_Tibial)(0.156581122756856)(0.843418877243102)

## Sheet: EN-Top5-M
rsID	chr	rsID-Pos	TWAS - Gene(Tissue)(Pvalue)	COLOC - Gene(Tissue)(PP3)(PP4)
rs6693567	1	150510660	ADAMTSL4(Artery_Aorta)(9.67e-10) ADAMTSL4(Artery_Coronary)(2.6e-07) ADAMTSL4(Artery_Tibial)(3.82e-09) ECM1(Artery_Aorta)(1.72e-08) ECM1(Spleen)(1.07e-09)	ADAMTSL4(Artery_Aorta)(0.0185112477817687)(0.981437973400474) ADAMTSL4(Artery_Coronary)(0.209213041332412)(0.677672966734073) ADAMTSL4(Artery_Tibial)(0.0185301951181556)(0.981418976755406) ECM1(Artery_Aorta)(0.0278834922894671)(0.972038150119832) ECM1(Spleen)(0.253527308967345)(0.630614333500133)
rs1925950	1	156450740	MEF2D(Artery_Tibial)(1.84e-15)	MEF2D(Artery_Tibial)(0.0507413314376918)(0.949258668562305)
rs2078371	1	115677183	TSPAN2(Artery_Aorta)(1.09e-24)	TSPAN2(Artery_Aorta)(0.00139560283452035)(0.998570519950149)
rs7544256	1	115824398	TSPAN2(Artery_Aorta)(1.09e-24)	TSPAN2(Artery_Aorta)(0.00139560283452035)(0.998570519950149)
rs138556413	2	203832867	CARF(Artery_Tibial)(9.37e-07) FAM117B(Artery_Aorta)(2.62e-07) ICA1L(Artery_Tibial)(1.86e-07) ICA1L(Pancreas)(2.85e-07) NBEAL1(Artery_Aorta)(2.71e-07) NBEAL1(Artery_Coronary)(6.87e-07) NBEAL1(Artery_Tibial)(2.34e-07)	CARF(Artery_Tibial)(0.992649541666949)(0.00491076338860934) FAM117B(Artery_Aorta)(0.235124109415012)(0.763141486939575) ICA1L(Artery_Tibial)(0.228952569761306)(0.770432356384281) ICA1L(Pancreas)(0.233669048175388)(0.765754757230604) NBEAL1(Artery_Aorta)(0.20349990511585)(0.795997985884) NBEAL1(Artery_Coronary)(0.233879484136846)(0.765543722758252) NBEAL1(Artery_Tibial)(0.213888561455787)(0.785583…
rs4839827	6	96853967	FHL5(Artery_Aorta)(9.71e-22) FHL5(Artery_Tibial)(1.71e-17) UFL1(Artery_Coronary)(1.79e-21) UFL1(Artery_Tibial)(1.88e-26) UFL1(Pancreas)(3.28e-13)	FHL5(Artery_Aorta)(0.249321045814179)(0.75017897772681) FHL5(Artery_Tibial)(0.530619753688824)(0.442080272484179) UFL1(Artery_Coronary)(0.114778526245469)(0.819039602735354) UFL1(Artery_Tibial)(0.155648327464758)(0.844351469172931) UFL1(Pancreas)(0.101707878117412)(0.889821170392968)
rs67338227	6	97042147	FHL5(Artery_Aorta)(9.71e-22) FHL5(Artery_Tibial)(1.71e-17) UFL1(Artery_Coronary)(1.79e-21) UFL1(Artery_Tibial)(1.88e-26) UFL1(Pancreas)(3.28e-13)	FHL5(Artery_Aorta)(0.249321045814179)(0.75017897772681) FHL5(Artery_Tibial)(0.530619753688824)(0.442080272484179) UFL1(Artery_Coronary)(0.114778526245469)(0.819039602735354) UFL1(Artery_Tibial)(0.155648327464758)(0.844351469172931) UFL1(Pancreas)(0.101707878117412)(0.889821170392968)
rs28455731	6	121846038	GJA1(Artery_Tibial)(5.67e-09)	GJA1(Artery_Tibial)(0.0368940646109928)(0.958857812494195)
rs1268083	6	126049040	HEY2(Pancreas)(2.33e-08)	HEY2(Pancreas)(0.1001199976406)(0.899717086520495)
rs9349379	6	12903957	PHACTR1(Artery_Aorta)(2.3e-21) PHACTR1(Artery_Coronary)(7.9e-21) PHACTR1(Artery_Tibial)(1.17e-18)	PHACTR1(Artery_Aorta)(5.31286283596696e-06)(0.999994687137091) PHACTR1(Artery_Coronary)(8.95581825702907e-05)(0.999894040330954) PHACTR1(Artery_Tibial)(3.75502695416399e-09)(0.999999996244966)
rs186166891	7	40406876	SUGCT(Artery_Aorta)(2.92e-15) SUGCT(Artery_Tibial)(4.05e-12)	SUGCT(Artery_Aorta)(0.0708367005414457)(0.92916329943659) SUGCT(Artery_Tibial)(0.0567303355510853)(0.940409671437547)
rs10786156	10	96014622	HELLS(Spleen)(2.45e-08) NOC3L(Artery_Tibial)(2.26e-06)	HELLS(Spleen)(0.998248504293456)(0.000414059087435446) NOC3L(Artery_Tibial)(0.99969747053091)(0.000285200681337437)
rs75473620	10	96019029	HELLS(Spleen)(2.45e-08) NOC3L(Artery_Tibial)(2.26e-06)	HELLS(Spleen)(0.998248504293456)(0.000414059087435446) NOC3L(Artery_Tibial)(0.99969747053091)(0.000285200681337437)
rs12260159	10	100702737	HPSE2(Artery_Aorta)(4e-09) HPSE2(Artery_Coronary)(3.3e-08) HPSE2(Artery_Tibial)(1.89e-09)	HPSE2(Artery_Aorta)(0.124515018670479)(0.875410181193266) HPSE2(Artery_Coronary)(0.0241422684432257)(0.975842747652789) HPSE2(Artery_Tibial)(0.201766957114793)(0.798112205155228)
rs10895275	11	102083608	RP11-732A21.2(Artery_Tibial)(9.87e-07)	RP11-732A21.2(Artery_Tibial)(0.165060586203743)(0.766764340603484)
rs1024905	12	4518140	C12orf4(Artery_Tibial)(5.69e-18) CCND2(Artery_Tibial)(5.37e-07) TIGAR(Artery_Tibial)(3.64e-12)	C12orf4(Artery_Tibial)(0.00848601454356646)(0.991513974100229) CCND2(Artery_Tibial)(0.00780684771986504)(0.99215126022523) TIGAR(Artery_Tibial)(0.99999999995552)(2.37480084087178e-12)
rs11172055	12	57308260	LRP1(Artery_Aorta)(1.31e-44) LRP1(Artery_Coronary)(7.44e-15) LRP1(Artery_Tibial)(1.91e-48) NEMP1(Artery_Coronary)(4.92e-08) NEMP1(Artery_Tibial)(1.81e-07)	LRP1(Artery_Aorta)(7.26805649507105e-06)(0.999992731936254) LRP1(Artery_Coronary)(0.0708242790712973)(0.828173482915559) LRP1(Artery_Tibial)(3.72812666768105e-06)(0.999996271873343) NEMP1(Artery_Coronary)(0.298809519904411)(0.207976231231221) NEMP1(Artery_Tibial)(1)(2.3483408074136e-40)
rs11172113	12	57527283	LRP1(Artery_Aorta)(1.31e-44) LRP1(Artery_Coronary)(7.44e-15) LRP1(Artery_Tibial)(1.91e-48) NEMP1(Artery_Coronary)(4.92e-08) NEMP1(Artery_Tibial)(1.81e-07)	LRP1(Artery_Aorta)(7.26805649507105e-06)(0.999992731936254) LRP1(Artery_Coronary)(0.0708242790712973)(0.828173482915559) LRP1(Artery_Tibial)(3.72812666768105e-06)(0.999996271873343) NEMP1(Artery_Coronary)(0.298809519904411)(0.207976231231221) NEMP1(Artery_Tibial)(1)(2.3483408074136e-40)
rs11624776	14	93595591	BTBD7(Artery_Aorta)(2.46e-08) ITPK1(Artery_Tibial)(6.23e-07)	BTBD7(Artery_Aorta)(0.0865669445298045)(0.760813968448761) ITPK1(Artery_Tibial)(0.0840629115664831)(0.906015404609031)
rs77505915	16	75442143	BCAR1(Artery_Aorta)(1.2e-08) BCAR1(Artery_Tibial)(1.21e-08) CFDP1(Artery_Coronary)(1.06e-06)	BCAR1(Artery_Aorta)(0.194040306101166)(0.805948655038947) BCAR1(Artery_Tibial)(0.1300473181071)(0.869945264879273) CFDP1(Artery_Coronary)(0.91274914906623)(0.0428222207919007)
rs4081947	16	87579870	ZCCHC14(Artery_Tibial)(3.12e-07)	ZCCHC14(Artery_Tibial)(0.267623982805161)(0.717425494604235)
rs4814864	20	19469817	SLC24A3(Artery_Aorta)(1.75e-16) SLC24A3(Artery_Tibial)(1.04e-17)	SLC24A3(Artery_Aorta)(0.0237176807148774)(0.976282253152658) SLC24A3(Artery_Tibial)(0.156581122756856)(0.843418877243102)

## Sheet: SM-All
rsID	chr	rsID-Pos	TWAS - Gene(Tissue)(Pvalue)	COLOC - Gene(Tissue)(PP3)(PP4)
rs6693567	1	150510660	ADAMTSL4(Artery_Aorta)(1.55e-08) ECM1(Spleen)(3.31e-07) MCL1(Skin_Not_Sun_Exposed_Suprapubic)(1.97e-06) MRPS21(Brain_Cerebellum)(1.74e-06) NBPF19(Colon_Transverse)(5.01e-08) PLEKHO1(Kidney_Cortex)(5.49e-08) TARS2(Muscle_Skeletal)(8.22e-07)	ADAMTSL4(Artery_Aorta)(0.018511248)(0.981437973) ECM1(Spleen)(0.253527309)(0.630614334) MCL1(Skin_Not_Sun_Exposed_Suprapubic)(0.208582617)(0.42736589) MRPS21(Brain_Cerebellum)(0.284462197)(0.714794889) NBPF19(Colon_Transverse)(0.111532186)(0.284454239) PLEKHO1(Kidney_Cortex)(0.33260035)(0.644985744) TARS2(Muscle_Skeletal)(0.188787672)(0.810718419)
rs1925950	1	156450740	MEF2D(Heart_Left_Ventricle)(2.76e-16) SH2D2A(Uterus)(3.46e-09)	MEF2D(Heart_Left_Ventricle)(0.020022524)(0.979861221) SH2D2A(Uterus)(0.302447029)(0.185621506)
rs2078371	1	115677183	NGF(Artery_Aorta)(7.47e-08) NRAS(Esophagus_Mucosa)(2.07e-07) TSPAN2(Artery_Aorta)(1.28e-19)	NGF(Artery_Aorta)(0.028101115)(0.95557018) NRAS(Esophagus_Mucosa)(0.729364992)(0.028481999) TSPAN2(Artery_Aorta)(0.001395603)(0.99857052)
rs7544256	1	115824398	NGF(Artery_Aorta)(7.47e-08) TSPAN2(Artery_Aorta)(1.28e-19)	NGF(Artery_Aorta)(0.028101115)(0.95557018) TSPAN2(Artery_Aorta)(0.001395603)(0.99857052)
rs10166942	2	234825093	HJURP(Prostate)(1.33e-09)	HJURP(Prostate)(0.959356376)(0.00303327)
rs566529	2	234756811	HJURP(Prostate)(1.33e-09)	HJURP(Prostate)(0.959356376)(0.00303327)
rs4839827	6	96853967	FHL5(Artery_Aorta)(1.07e-20) GPR63(Spleen)(2.25e-11) UFL1(Artery_Tibial)(3.14e-22)	FHL5(Artery_Aorta)(0.249321046)(0.750178978) GPR63(Spleen)(0.999636199)(6.25e-05) UFL1(Artery_Tibial)(0.155648327)(0.844351469)
rs67338227	6	97042147	FHL5(Artery_Aorta)(1.07e-20) GPR63(Spleen)(2.25e-11) UFL1(Artery_Tibial)(3.14e-22)	FHL5(Artery_Aorta)(0.249321046)(0.750178978) GPR63(Spleen)(0.999636199)(6.25e-05) UFL1(Artery_Tibial)(0.155648327)(0.844351469)
rs28455731	6	121846038	GJA1(Artery_Tibial)(4.21e-08)	GJA1(Artery_Tibial)(0.036894065)(0.958857812)
rs1268083	6	126049040	HEY2(Thyroid)(1.04e-07)	HEY2(Thyroid)(0.033196996)(0.966747908)
rs9349379	6	12903957	PHACTR1(Artery_Aorta)(1.92e-15)	PHACTR1(Artery_Aorta)(5.31e-06)(0.999994687)
rs186166891	7	40406876	SUGCT(Artery_Aorta)(1.39e-14)	SUGCT(Artery_Aorta)(0.070836701)(0.929163299)
rs2223089	10	124210160	ARMS2(Testis)(3.62e-09) HTRA1(Cells_Cultured_fibroblasts)(3.99e-07)	ARMS2(Testis)(0.156921373)(0.84084951) HTRA1(Cells_Cultured_fibroblasts)(0.016648946)(0.98070391)
rs10786156	10	96014622	HELLS(Spleen)(7.56e-07) PLCE1(Brain_Cerebellar_Hemisphere)(2.91e-09)	HELLS(Spleen)(0.998248504)(0.000414059) PLCE1(Brain_Cerebellar_Hemisphere)(0.025908751)(0.954272373)
rs75473620	10	96019029	HELLS(Spleen)(7.56e-07) PLCE1(Brain_Cerebellar_Hemisphere)(2.91e-09)	HELLS(Spleen)(0.998248504)(0.000414059) PLCE1(Brain_Cerebellar_Hemisphere)(0.025908751)(0.954272373)
rs4910165	11	10674044	MRVI1(Heart_Atrial_Appendage)(4.97e-09)	MRVI1(Heart_Atrial_Appendage)(0.822437161)(0.12249479)
rs11172113	12	57527283	B4GALNT1(Esophagus_Muscularis)(1.3e-09) HSD17B6(Small_Intestine_Terminal_Ileum)(2.98e-07) LRP1(Artery_Tibial)(8.61e-46) NEMP1(Muscle_Skeletal)(9.72e-08) STAT6(Esophagus_Muscularis)(1.33e-22)	B4GALNT1(Esophagus_Muscularis)(0.298410941)(0.283299647) HSD17B6(Small_Intestine_Terminal_Ileum)(0.364387783)(0.037782768) LRP1(Artery_Tibial)(3.73e-06)(0.999996272) NEMP1(Muscle_Skeletal)(1)(1.66e-22) STAT6(Esophagus_Muscularis)(0.324948949)(0.578114209)
rs1024905	12	4518140	C12orf4(Artery_Tibial)(1.64e-14) CCND2(Artery_Tibial)(1.27e-06) TIGAR(Artery_Tibial)(1.43e-07)	C12orf4(Artery_Tibial)(0.008486015)(0.991513974) CCND2(Artery_Tibial)(0.007806848)(0.99215126) TIGAR(Artery_Tibial)(1)(2.37e-12)
rs11172055	12	57308260	HSD17B6(Small_Intestine_Terminal_Ileum)(2.98e-07) LRP1(Artery_Tibial)(8.61e-46) NEMP1(Muscle_Skeletal)(9.72e-08) STAT6(Esophagus_Muscularis)(1.33e-22)	HSD17B6(Small_Intestine_Terminal_Ileum)(0.364387783)(0.037782768) LRP1(Artery_Tibial)(3.73e-06)(0.999996272) NEMP1(Muscle_Skeletal)(1)(1.66e-22) STAT6(Esophagus_Muscularis)(0.324948949)(0.578114209)
rs11624776	14	93595591	BTBD7(Artery_Aorta)(2e-07)	BTBD7(Artery_Aorta)(0.086566945)(0.760813968)
rs77505915	16	75442143	BCAR1(Artery_Aorta)(1.17e-06) CFDP1(Cells_Cultured_fibroblasts)(3.01e-08) TMEM170A(Cells_Cultured_fibroblasts)(8.17e-07)	BCAR1(Artery_Aorta)(0.194040306)(0.805948655) CFDP1(Cells_Cultured_fibroblasts)(0.186293792)(0.813695608) TMEM170A(Cells_Cultured_fibroblasts)(0.239387519)(0.760589616)
rs17857135	17	78262161	RNF213(Colon_Transverse)(1e-06)	RNF213(Colon_Transverse)(0.037139719)(0.961873363)
rs4814864	20	19469817	SLC24A3(Artery_Tibial)(4.34e-15)	SLC24A3(Artery_Tibial)(0.156581123)(0.843418877)

## Sheet: SM-Top5
rsID	chr	rsID-Pos	TWAS - Gene(Tissue)(Pvalue)	COLOC - Gene(Tissue)(PP3)(PP4)
rs6693567	1	150510660	ADAMTSL4(Artery_Aorta)(6.55e-09) ECM1(Spleen)(3.86e-08)	ADAMTSL4(Artery_Aorta)(0.018511248)(0.981437973) ECM1(Spleen)(0.253527309)(0.630614334)
rs1925950	1	156450740	MEF2D(Artery_Tibial)(1.84e-15)	MEF2D(Artery_Tibial)(0.050741331)(0.949258669)
rs2078371	1	115677183	TSPAN2(Artery_Aorta)(1.09e-24)	TSPAN2(Artery_Aorta)(0.001395603)(0.99857052)
rs7544256	1	115824398	TSPAN2(Artery_Aorta)(1.09e-24) VANGL1(Artery_Coronary)(5.57e-08)	TSPAN2(Artery_Aorta)(0.001395603)(0.99857052) VANGL1(Artery_Coronary)(0.397411834)(0.127385644)
rs138556413	2	203832867	FAM117B(Artery_Aorta)(2.01e-06) ICA1L(Artery_Tibial)(1.66e-07) NBEAL1(Artery_Tibial)(2.8e-07)	FAM117B(Artery_Aorta)(0.235124109)(0.763141487) ICA1L(Artery_Tibial)(0.22895257)(0.770432356) NBEAL1(Artery_Tibial)(0.213888561)(0.785583822)
rs4839827	6	96853967	FHL5(Artery_Aorta)(6.35e-22) GPR63(Spleen)(3.1e-15) UFL1(Artery_Tibial)(4.71e-25)	FHL5(Artery_Aorta)(0.249321046)(0.750178978) GPR63(Spleen)(0.999636199)(6.25e-05) UFL1(Artery_Tibial)(0.155648327)(0.844351469)
rs67338227	6	97042147	FHL5(Artery_Aorta)(6.35e-22) GPR63(Spleen)(3.1e-15) UFL1(Artery_Tibial)(4.71e-25)	FHL5(Artery_Aorta)(0.249321046)(0.750178978) GPR63(Spleen)(0.999636199)(6.25e-05) UFL1(Artery_Tibial)(0.155648327)(0.844351469)
rs28455731	6	121846038	GJA1(Artery_Tibial)(2.75e-09)	GJA1(Artery_Tibial)(0.036894065)(0.958857812)
rs1268083	6	126049040	HEY2(Pancreas)(2.33e-08)	HEY2(Pancreas)(0.100119998)(0.899717087)
rs9349379	6	12903957	PHACTR1(Artery_Aorta)(5.26e-21)	PHACTR1(Artery_Aorta)(5.31e-06)(0.999994687)
rs186166891	7	40406876	SUGCT(Artery_Aorta)(1.71e-14)	SUGCT(Artery_Aorta)(0.070836701)(0.929163299)
rs10786156	10	96014622	HELLS(Spleen)(4.85e-07) NOC3L(Artery_Tibial)(3.42e-10)	HELLS(Spleen)(0.998248504)(0.000414059) NOC3L(Artery_Tibial)(0.999697471)(0.000285201)
rs75473620	10	96019029	HELLS(Spleen)(4.85e-07) NOC3L(Artery_Tibial)(3.42e-10)	HELLS(Spleen)(0.998248504)(0.000414059) NOC3L(Artery_Tibial)(0.999697471)(0.000285201)
rs12260159	10	100702737	HPSE2(Artery_Tibial)(4.33e-09)	HPSE2(Artery_Tibial)(0.201766957)(0.798112205)
rs10895275	11	102083608	RP11-732A21.2(Artery_Tibial)(9.87e-07)	RP11-732A21.2(Artery_Tibial)(0.165060586)(0.766764341)
rs1024905	12	4518140	C12orf4(Artery_Tibial)(5.69e-18) CCND2(Artery_Tibial)(5.37e-07) TIGAR(Artery_Tibial)(7.04e-13)	C12orf4(Artery_Tibial)(0.008486015)(0.991513974) CCND2(Artery_Tibial)(0.007806848)(0.99215126) TIGAR(Artery_Tibial)(1)(2.37e-12)
rs11172055	12	57308260	LRP1(Artery_Tibial)(1.08e-46) NEMP1(Artery_Coronary)(9.33e-08) PRIM1(Artery_Tibial)(1.16e-10)	LRP1(Artery_Tibial)(3.73e-06)(0.999996272) NEMP1(Artery_Coronary)(0.29880952)(0.207976231) PRIM1(Artery_Tibial)(0.724922314)(0.020340183)
rs11172113	12	57527283	LRP1(Artery_Tibial)(1.08e-46) NEMP1(Artery_Coronary)(9.33e-08) PRIM1(Artery_Tibial)(1.16e-10)	LRP1(Artery_Tibial)(3.73e-06)(0.999996272) NEMP1(Artery_Coronary)(0.29880952)(0.207976231) PRIM1(Artery_Tibial)(0.724922314)(0.020340183)
rs11624776	14	93595591	BTBD7(Artery_Aorta)(2.19e-07) ITPK1(Artery_Tibial)(9.38e-07)	BTBD7(Artery_Aorta)(0.086566945)(0.760813968) ITPK1(Artery_Tibial)(0.084062912)(0.906015405)
rs77505915	16	75442143	BCAR1(Artery_Aorta)(1.76e-07) CFDP1(Artery_Coronary)(1.68e-07)	BCAR1(Artery_Aorta)(0.194040306)(0.805948655) CFDP1(Artery_Coronary)(0.912749149)(0.042822221)
rs4081947	16	87579870	ZCCHC14(Artery_Tibial)(1.12e-07)	ZCCHC14(Artery_Tibial)(0.267623983)(0.717425495)
rs4814864	20	19469817	SLC24A3(Artery_Tibial)(1.72e-17)	SLC24A3(Artery_Tibial)(0.156581123)(0.843418877)

## Sheet: MR-All-B
rsID	chr	rsID-Pos	TWAS - Gene(Tissue)(Pvalue)	COLOC - Gene(Tissue)(PP3)(PP4)
rs6693567	1	150510660	ADAMTSL4(Artery_Aorta)(1.21e-08) ADAMTSL4(Artery_Tibial)(1.21e-08) ADAMTSL4(Colon_Sigmoid)(1.21e-08) ADAMTSL4(Colon_Transverse)(1.21e-08) ADAMTSL4(Esophagus_Gastroesophageal_Junction)(1.21e-08) ADAMTSL4(Esophagus_Muscularis)(7.18e-08) ADAMTSL4(Heart_Atrial_Appendage)(1.21e-08) ECM1(Artery_Aorta)(1.58e-08) ECM1(Skin_Sun_Exposed_Lower_leg)(1.61e-08) MRPS21(Brain_Amygdala)(7.2e-08) MRPS21(Brain_Hypo…	ADAMTSL4(Artery_Aorta)(0.018511248)(0.981437973) ADAMTSL4(Artery_Tibial)(0.018530195)(0.981418977) ADAMTSL4(Colon_Sigmoid)(0.040466871)(0.959369808) ADAMTSL4(Colon_Transverse)(0.138772556)(0.830404951) ADAMTSL4(Esophagus_Gastroesophageal_Junction)(0.029182134)(0.970739316) ADAMTSL4(Esophagus_Muscularis)(0.018503689)(0.981445552) ADAMTSL4(Heart_Atrial_Appendage)(0.018578859)(0.98137017) ECM1(Arter…
rs1925950	1	156450740	MEF2D(Artery_Tibial)(9.96e-17) MEF2D(Brain_Anterior_cingulate_cortex_BA24)(7e-21) MEF2D(Brain_Hippocampus)(3.28e-10) MEF2D(Brain_Putamen_basal_ganglia)(3.33e-08) MEF2D(Brain_Substantia_nigra)(3.28e-10) MEF2D(Esophagus_Mucosa)(8.4e-09) MEF2D(Heart_Atrial_Appendage)(7e-21) MEF2D(Heart_Left_Ventricle)(7e-21) MEF2D(Kidney_Cortex)(7e-21) MEF2D(Muscle_Skeletal)(3.54e-21) MEF2D(Nerve_Tibial)(7e-21) MEF2…	MEF2D(Artery_Tibial)(0.050741331)(0.949258669) MEF2D(Brain_Anterior_cingulate_cortex_BA24)(0.308832103)(0.08271973) MEF2D(Brain_Hippocampus)(0.265943233)(0.113239674) MEF2D(Brain_Putamen_basal_ganglia)(0.362106377)(0.036643024) MEF2D(Brain_Substantia_nigra)(0.248056675)(0.350013907) MEF2D(Esophagus_Mucosa)(0.161502267)(0.521428946) MEF2D(Heart_Atrial_Appendage)(0.026155516)(0.956407699) MEF2D(Hea…
rs2078371	1	115677183	TSPAN2(Artery_Aorta)(1.95e-13) TSPAN2(Cells_Cultured_fibroblasts)(1.65e-09)	TSPAN2(Artery_Aorta)(0.001395603)(0.99857052) TSPAN2(Cells_Cultured_fibroblasts)(0.516234916)(0.20800841)
rs7544256	1	115824398	TSPAN2(Artery_Aorta)(1.95e-13) TSPAN2(Cells_Cultured_fibroblasts)(1.65e-09)	TSPAN2(Artery_Aorta)(0.001395603)(0.99857052) TSPAN2(Cells_Cultured_fibroblasts)(0.516234916)(0.20800841)
rs10166942	2	234825093	HJURP(Nerve_Tibial)(1.15e-08) HJURP(Ovary)(6.93e-08) HJURP(Skin_Not_Sun_Exposed_Suprapubic)(1.25e-08) HJURP(Small_Intestine_Terminal_Ileum)(1.33e-08)	HJURP(Nerve_Tibial)(0.384884512)(0.032423845) HJURP(Ovary)(0.413907671)(0.0372677) HJURP(Skin_Not_Sun_Exposed_Suprapubic)(0.662720737)(0.017420873) HJURP(Small_Intestine_Terminal_Ileum)(0.40735148)(0.0410827)
rs566529	2	234756811	HJURP(Nerve_Tibial)(1.15e-08) HJURP(Ovary)(6.93e-08) HJURP(Skin_Not_Sun_Exposed_Suprapubic)(1.25e-08) HJURP(Small_Intestine_Terminal_Ileum)(1.33e-08)	HJURP(Nerve_Tibial)(0.384884512)(0.032423845) HJURP(Ovary)(0.413907671)(0.0372677) HJURP(Skin_Not_Sun_Exposed_Suprapubic)(0.662720737)(0.017420873) HJURP(Small_Intestine_Terminal_Ileum)(0.40735148)(0.0410827)
rs7684253	4	57727311	NOA1(Skin_Not_Sun_Exposed_Suprapubic)(3.15e-08) REST(Colon_Sigmoid)(1.22e-09) REST(Esophagus_Gastroesophageal_Junction)(4.92e-08)	NOA1(Skin_Not_Sun_Exposed_Suprapubic)(0.522851172)(0.47125398) REST(Colon_Sigmoid)(0.002863769)(0.997055476) REST(Esophagus_Gastroesophageal_Junction)(0.01277961)(0.985721237)
rs4839827	6	96853967	FHL5(Artery_Aorta)(5.25e-22) FHL5(Artery_Tibial)(5.74e-23) FHL5(Brain_Anterior_cingulate_cortex_BA24)(5.74e-23) FHL5(Brain_Cerebellum)(3.78e-24) FHL5(Brain_Nucleus_accumbens_basal_ganglia)(7.39e-23) FHL5(Brain_Putamen_basal_ganglia)(1.94e-20) FHL5(Breast_Mammary_Tissue)(7.39e-23) FHL5(Esophagus_Mucosa)(5.74e-23) FHL5(Heart_Left_Ventricle)(2.23e-09) FHL5(Lung)(5.74e-23) FHL5(Muscle_Skeletal)(2.23e…	FHL5(Artery_Aorta)(0.249321046)(0.750178978) FHL5(Artery_Tibial)(0.530619754)(0.442080272) FHL5(Brain_Anterior_cingulate_cortex_BA24)(0.274071285)(0.389424149) FHL5(Brain_Cerebellum)(0.375167479)(0.152225998) FHL5(Brain_Nucleus_accumbens_basal_ganglia)(0.335198293)(0.14600127) FHL5(Brain_Putamen_basal_ganglia)(0.157407251)(0.757349134) FHL5(Breast_Mammary_Tissue)(0.333231823)(0.039584253) FHL5(Es…
rs67338227	6	97042147	FHL5(Artery_Aorta)(5.25e-22) FHL5(Artery_Tibial)(5.74e-23) FHL5(Brain_Anterior_cingulate_cortex_BA24)(5.74e-23) FHL5(Brain_Cerebellum)(3.78e-24) FHL5(Brain_Nucleus_accumbens_basal_ganglia)(7.39e-23) FHL5(Brain_Putamen_basal_ganglia)(1.94e-20) FHL5(Breast_Mammary_Tissue)(7.39e-23) FHL5(Esophagus_Mucosa)(5.74e-23) FHL5(Heart_Left_Ventricle)(2.23e-09) FHL5(Lung)(5.74e-23) FHL5(Muscle_Skeletal)(2.23e…	FHL5(Artery_Aorta)(0.249321046)(0.750178978) FHL5(Artery_Tibial)(0.530619754)(0.442080272) FHL5(Brain_Anterior_cingulate_cortex_BA24)(0.274071285)(0.389424149) FHL5(Brain_Cerebellum)(0.375167479)(0.152225998) FHL5(Brain_Nucleus_accumbens_basal_ganglia)(0.335198293)(0.14600127) FHL5(Brain_Putamen_basal_ganglia)(0.157407251)(0.757349134) FHL5(Breast_Mammary_Tissue)(0.333231823)(0.039584253) FHL5(Es…
rs1268083	6	126049040	HEY2(Adipose_Subcutaneous)(2.92e-08) HEY2(Adrenal_Gland)(1.92e-08) HEY2(Artery_Aorta)(2.92e-08) HEY2(Artery_Coronary)(2.92e-08) HEY2(Brain_Amygdala)(1.92e-08) HEY2(Brain_Anterior_cingulate_cortex_BA24)(1.25e-08) HEY2(Brain_Caudate_basal_ganglia)(1.36e-08) HEY2(Brain_Cerebellar_Hemisphere)(2.92e-08) HEY2(Brain_Cerebellum)(2.92e-08) HEY2(Brain_Cortex)(2.92e-08) HEY2(Brain_Hypothalamus)(2.92e-08) HE…	HEY2(Adipose_Subcutaneous)(0.263148332)(0.361771948) HEY2(Adrenal_Gland)(0.046060045)(0.953388767) HEY2(Artery_Aorta)(0.107317808)(0.733265982) HEY2(Artery_Coronary)(0.231749416)(0.165369746) HEY2(Brain_Amygdala)(0.194210316)(0.346203258) HEY2(Brain_Anterior_cingulate_cortex_BA24)(0.129371764)(0.733697623) HEY2(Brain_Caudate_basal_ganglia)(0.161805727)(0.441521593) HEY2(Brain_Cerebellar_Hemispher…
rs9349379	6	12903957	PHACTR1(Artery_Aorta)(3.54e-22) PHACTR1(Artery_Coronary)(5.78e-22) PHACTR1(Artery_Tibial)(6.89e-22)	PHACTR1(Artery_Aorta)(5.31e-06)(0.999994687) PHACTR1(Artery_Coronary)(8.96e-05)(0.99989404) PHACTR1(Artery_Tibial)(3.76e-09)(0.999999996)
rs6478241	9	119252629	TRIM32(Brain_Nucleus_accumbens_basal_ganglia)(3.18e-08) TRIM32(Brain_Spinal_cord_cervical_c-1)(3.15e-08) TRIM32(Brain_Substantia_nigra)(5.7e-08)	TRIM32(Brain_Nucleus_accumbens_basal_ganglia)(0.340936299)(0.083556263) TRIM32(Brain_Spinal_cord_cervical_c-1)(0.327869778)(0.047198466) TRIM32(Brain_Substantia_nigra)(0.350830411)(0.055009402)
rs2223089	10	124210160	BTBD16(Adipose_Subcutaneous)(5.74e-08) BTBD16(Adrenal_Gland)(7.72e-09) HTRA1(Artery_Coronary)(8.9e-10) HTRA1(Lung)(2.05e-10)	BTBD16(Adipose_Subcutaneous)(0.658307081)(0.332363453) BTBD16(Adrenal_Gland)(0.502735493)(0.13563147) HTRA1(Artery_Coronary)(0.346396979)(0.117200667) HTRA1(Lung)(0.30462873)(0.44217838)
rs12260159	10	100702737	HPSE2(Artery_Coronary)(5.73e-08) HPSE2(Artery_Tibial)(5.73e-08) HPSE2(Lung)(5.73e-08) HPSE2(Stomach)(5.97e-08)	HPSE2(Artery_Coronary)(0.024142268)(0.975842748) HPSE2(Artery_Tibial)(0.201766957)(0.798112205) HPSE2(Lung)(0.153817095)(0.846090643) HPSE2(Stomach)(0.053660094)(0.945153822)
rs10786156	10	96014622	PLCE1(Brain_Cerebellar_Hemisphere)(5.33e-09) PLCE1(Skin_Sun_Exposed_Lower_leg)(1.25e-09)	PLCE1(Brain_Cerebellar_Hemisphere)(0.025908751)(0.954272373) PLCE1(Skin_Sun_Exposed_Lower_leg)(0.007223649)(0.99233775)
rs75473620	10	96019029	PLCE1(Brain_Cerebellar_Hemisphere)(5.33e-09) PLCE1(Skin_Sun_Exposed_Lower_leg)(1.25e-09)	PLCE1(Brain_Cerebellar_Hemisphere)(0.025908751)(0.954272373) PLCE1(Skin_Sun_Exposed_Lower_leg)(0.007223649)(0.99233775)
rs4910165	11	10674044	LYVE1(Brain_Cerebellum)(6.45e-12)	LYVE1(Brain_Cerebellum)(0.08235753)(0.845062087)
rs1024905	12	4518140	C12orf4(Artery_Tibial)(7.28e-15)	C12orf4(Artery_Tibial)(0.008486015)(0.991513974)
rs11172055	12	57308260	LRP1(Adipose_Subcutaneous)(1.94e-24) LRP1(Adipose_Visceral_Omentum)(5.64e-49) LRP1(Artery_Aorta)(5.64e-49) LRP1(Artery_Coronary)(1.57e-46) LRP1(Artery_Tibial)(5.64e-49) LRP1(Brain_Cerebellar_Hemisphere)(6.72e-14) LRP1(Brain_Cerebellum)(6.11e-10) LRP1(Cells_Cultured_fibroblasts)(5.64e-49) LRP1(Esophagus_Muscularis)(1.94e-24) LRP1(Heart_Atrial_Appendage)(1.29e-24) LRP1(Heart_Left_Ventricle)(1.29e-2…	LRP1(Adipose_Subcutaneous)(0.116306441)(0.48143028) LRP1(Adipose_Visceral_Omentum)(0.137280498)(0.372292638) LRP1(Artery_Aorta)(7.27e-06)(0.999992732) LRP1(Artery_Coronary)(0.070824279)(0.828173483) LRP1(Artery_Tibial)(3.73e-06)(0.999996272) LRP1(Brain_Cerebellar_Hemisphere)(0.279546348)(0.569389041) LRP1(Brain_Cerebellum)(0.234345744)(0.042961579) LRP1(Cells_Cultured_fibroblasts)(0.049304845)(0.…
rs11172113	12	57527283	LRP1(Adipose_Subcutaneous)(1.94e-24) LRP1(Adipose_Visceral_Omentum)(5.64e-49) LRP1(Artery_Aorta)(5.64e-49) LRP1(Artery_Coronary)(1.57e-46) LRP1(Artery_Tibial)(5.64e-49) LRP1(Brain_Cerebellar_Hemisphere)(6.72e-14) LRP1(Brain_Cerebellum)(6.11e-10) LRP1(Cells_Cultured_fibroblasts)(5.64e-49) LRP1(Esophagus_Muscularis)(1.94e-24) LRP1(Heart_Atrial_Appendage)(1.29e-24) LRP1(Heart_Left_Ventricle)(1.29e-2…	LRP1(Adipose_Subcutaneous)(0.116306441)(0.48143028) LRP1(Adipose_Visceral_Omentum)(0.137280498)(0.372292638) LRP1(Artery_Aorta)(7.27e-06)(0.999992732) LRP1(Artery_Coronary)(0.070824279)(0.828173483) LRP1(Artery_Tibial)(3.73e-06)(0.999996272) LRP1(Brain_Cerebellar_Hemisphere)(0.279546348)(0.569389041) LRP1(Brain_Cerebellum)(0.234345744)(0.042961579) LRP1(Cells_Cultured_fibroblasts)(0.049304845)(0.…
rs77505915	16	75442143	BCAR1(Artery_Aorta)(2.24e-09) BCAR1(Brain_Cerebellar_Hemisphere)(1.45e-09) BCAR1(Spleen)(3.14e-08) CFDP1(Brain_Cerebellar_Hemisphere)(7.03e-09) CFDP1(Brain_Hypothalamus)(7.03e-09) CFDP1(Brain_Spinal_cord_cervical_c-1)(7.03e-09) CFDP1(Cells_Cultured_fibroblasts)(2.26e-09) CFDP1(Esophagus_Muscularis)(1.5e-08) CFDP1(Nerve_Tibial)(5.07e-09) CFDP1(Stomach)(1.13e-08) RP11-77K12.9(Brain_Caudate_basal_ga…	BCAR1(Artery_Aorta)(0.194040306)(0.805948655) BCAR1(Brain_Cerebellar_Hemisphere)(0.286512598)(0.472018327) BCAR1(Spleen)(0.236216027)(0.763700166) CFDP1(Brain_Cerebellar_Hemisphere)(0.218222561)(0.771915964) CFDP1(Brain_Hypothalamus)(0.31481086)(0.34602636) CFDP1(Brain_Spinal_cord_cervical_c-1)(0.368601543)(0.076759106) CFDP1(Cells_Cultured_fibroblasts)(0.187245093)(0.812744253) CFDP1(Esophagus_M…
rs17857135	17	78262161	RNF213(Brain_Substantia_nigra)(6.3e-08) RNF213(Cells_EBV-transformed_lymphocytes)(7.11e-08) RNF213(Small_Intestine_Terminal_Ileum)(2.5e-08) SGSH(Breast_Mammary_Tissue)(1.58e-08) SLC26A11(Kidney_Cortex)(7.69e-09)	RNF213(Brain_Substantia_nigra)(0.392016578)(0.128811295) RNF213(Cells_EBV-transformed_lymphocytes)(0.460849599)(0.04701398) RNF213(Small_Intestine_Terminal_Ileum)(0.40811066)(0.037868402) SGSH(Breast_Mammary_Tissue)(0.999515261)(1.21e-05) SLC26A11(Kidney_Cortex)(0.339686646)(0.240478657)

## Sheet: MR-All-M
rsID	chr	rsID-Pos	TWAS - Gene(Tissue)(Pvalue)	COLOC - Gene(Tissue)(PP3)(PP4)
rs6693567	1	150510660	ADAMTSL4(Artery_Aorta)(1.21e-08) ADAMTSL4(Artery_Tibial)(1.21e-08) ADAMTSL4(Breast_Mammary_Tissue)(8.54e-08) ADAMTSL4(Colon_Sigmoid)(1.21e-08) ADAMTSL4(Colon_Transverse)(1.21e-08) ADAMTSL4(Esophagus_Gastroesophageal_Junction)(1.21e-08) ADAMTSL4(Esophagus_Mucosa)(8.68e-08) ADAMTSL4(Esophagus_Muscularis)(7.18e-08) ADAMTSL4(Heart_Atrial_Appendage)(1.21e-08) ECM1(Artery_Aorta)(1.58e-08) ECM1(Brain_Co…	ADAMTSL4(Artery_Aorta)(0.018511248)(0.981437973) ADAMTSL4(Artery_Tibial)(0.018530195)(0.981418977) ADAMTSL4(Breast_Mammary_Tissue)(0.226643838)(0.464606853) ADAMTSL4(Colon_Sigmoid)(0.040466871)(0.959369808) ADAMTSL4(Colon_Transverse)(0.138772556)(0.830404951) ADAMTSL4(Esophagus_Gastroesophageal_Junction)(0.029182134)(0.970739316) ADAMTSL4(Esophagus_Mucosa)(0.018503667)(0.981445574) ADAMTSL4(Esoph…
rs1925950	1	156450740	MEF2D(Artery_Tibial)(9.96e-17) MEF2D(Brain_Anterior_cingulate_cortex_BA24)(7e-21) MEF2D(Brain_Hippocampus)(3.28e-10) MEF2D(Brain_Putamen_basal_ganglia)(3.33e-08) MEF2D(Brain_Substantia_nigra)(3.28e-10) MEF2D(Esophagus_Mucosa)(8.4e-09) MEF2D(Heart_Atrial_Appendage)(7e-21) MEF2D(Heart_Left_Ventricle)(7e-21) MEF2D(Kidney_Cortex)(7e-21) MEF2D(Muscle_Skeletal)(3.54e-21) MEF2D(Nerve_Tibial)(7e-21) MEF2…	MEF2D(Artery_Tibial)(0.050741331)(0.949258669) MEF2D(Brain_Anterior_cingulate_cortex_BA24)(0.308832103)(0.08271973) MEF2D(Brain_Hippocampus)(0.265943233)(0.113239674) MEF2D(Brain_Putamen_basal_ganglia)(0.362106377)(0.036643024) MEF2D(Brain_Substantia_nigra)(0.248056675)(0.350013907) MEF2D(Esophagus_Mucosa)(0.161502267)(0.521428946) MEF2D(Heart_Atrial_Appendage)(0.026155516)(0.956407699) MEF2D(Hea…
rs2078371	1	115677183	NGF(Artery_Aorta)(9.35e-08) TSPAN2(Artery_Aorta)(1.95e-13) TSPAN2(Cells_Cultured_fibroblasts)(1.65e-09)	NGF(Artery_Aorta)(0.028101115)(0.95557018) TSPAN2(Artery_Aorta)(0.001395603)(0.99857052) TSPAN2(Cells_Cultured_fibroblasts)(0.516234916)(0.20800841)
rs7544256	1	115824398	NGF(Artery_Aorta)(9.35e-08) TSPAN2(Artery_Aorta)(1.95e-13) TSPAN2(Cells_Cultured_fibroblasts)(1.65e-09)	NGF(Artery_Aorta)(0.028101115)(0.95557018) TSPAN2(Artery_Aorta)(0.001395603)(0.99857052) TSPAN2(Cells_Cultured_fibroblasts)(0.516234916)(0.20800841)
rs10166942	2	234825093	HJURP(Nerve_Tibial)(1.15e-08) HJURP(Ovary)(6.93e-08) HJURP(Skin_Not_Sun_Exposed_Suprapubic)(1.25e-08) HJURP(Small_Intestine_Terminal_Ileum)(1.33e-08) HJURP(Testis)(8.75e-08)	HJURP(Nerve_Tibial)(0.384884512)(0.032423845) HJURP(Ovary)(0.413907671)(0.0372677) HJURP(Skin_Not_Sun_Exposed_Suprapubic)(0.662720737)(0.017420873) HJURP(Small_Intestine_Terminal_Ileum)(0.40735148)(0.0410827) HJURP(Testis)(1)(4.55e-12)
rs566529	2	234756811	HJURP(Nerve_Tibial)(1.15e-08) HJURP(Ovary)(6.93e-08) HJURP(Skin_Not_Sun_Exposed_Suprapubic)(1.25e-08) HJURP(Small_Intestine_Terminal_Ileum)(1.33e-08) HJURP(Testis)(8.75e-08)	HJURP(Nerve_Tibial)(0.384884512)(0.032423845) HJURP(Ovary)(0.413907671)(0.0372677) HJURP(Skin_Not_Sun_Exposed_Suprapubic)(0.662720737)(0.017420873) HJURP(Small_Intestine_Terminal_Ileum)(0.40735148)(0.0410827) HJURP(Testis)(1)(4.55e-12)
rs138556413	2	203832867	ICA1L(Artery_Aorta)(9.11e-08) ICA1L(Whole_Blood)(1.34e-07) WDR12(Brain_Caudate_basal_ganglia)(1.06e-07) WDR12(Brain_Nucleus_accumbens_basal_ganglia)(9.07e-08)	ICA1L(Artery_Aorta)(0.545739158)(0.306734528) ICA1L(Whole_Blood)(0.342343625)(0.267617237) WDR12(Brain_Caudate_basal_ganglia)(0.237004467)(0.363891818) WDR12(Brain_Nucleus_accumbens_basal_ganglia)(0.246960963)(0.639198361)
rs7684253	4	57727311	NOA1(Skin_Not_Sun_Exposed_Suprapubic)(3.15e-08) NOA1(Skin_Sun_Exposed_Lower_leg)(9.83e-08) REST(Colon_Sigmoid)(1.22e-09) REST(Esophagus_Gastroesophageal_Junction)(4.92e-08)	NOA1(Skin_Not_Sun_Exposed_Suprapubic)(0.522851172)(0.47125398) NOA1(Skin_Sun_Exposed_Lower_leg)(0.00466022)(0.995273267) REST(Colon_Sigmoid)(0.002863769)(0.997055476) REST(Esophagus_Gastroesophageal_Junction)(0.01277961)(0.985721237)
rs4839827	6	96853967	FHL5(Artery_Aorta)(5.25e-22) FHL5(Artery_Tibial)(5.74e-23) FHL5(Brain_Anterior_cingulate_cortex_BA24)(5.74e-23) FHL5(Brain_Cerebellum)(3.78e-24) FHL5(Brain_Nucleus_accumbens_basal_ganglia)(7.39e-23) FHL5(Brain_Putamen_basal_ganglia)(1.94e-20) FHL5(Breast_Mammary_Tissue)(7.39e-23) FHL5(Esophagus_Mucosa)(5.74e-23) FHL5(Heart_Left_Ventricle)(2.23e-09) FHL5(Lung)(5.74e-23) FHL5(Muscle_Skeletal)(2.23e…	FHL5(Artery_Aorta)(0.249321046)(0.750178978) FHL5(Artery_Tibial)(0.530619754)(0.442080272) FHL5(Brain_Anterior_cingulate_cortex_BA24)(0.274071285)(0.389424149) FHL5(Brain_Cerebellum)(0.375167479)(0.152225998) FHL5(Brain_Nucleus_accumbens_basal_ganglia)(0.335198293)(0.14600127) FHL5(Brain_Putamen_basal_ganglia)(0.157407251)(0.757349134) FHL5(Breast_Mammary_Tissue)(0.333231823)(0.039584253) FHL5(Es…
rs67338227	6	97042147	FHL5(Artery_Aorta)(5.25e-22) FHL5(Artery_Tibial)(5.74e-23) FHL5(Brain_Anterior_cingulate_cortex_BA24)(5.74e-23) FHL5(Brain_Cerebellum)(3.78e-24) FHL5(Brain_Nucleus_accumbens_basal_ganglia)(7.39e-23) FHL5(Brain_Putamen_basal_ganglia)(1.94e-20) FHL5(Breast_Mammary_Tissue)(7.39e-23) FHL5(Esophagus_Mucosa)(5.74e-23) FHL5(Heart_Left_Ventricle)(2.23e-09) FHL5(Lung)(5.74e-23) FHL5(Muscle_Skeletal)(2.23e…	FHL5(Artery_Aorta)(0.249321046)(0.750178978) FHL5(Artery_Tibial)(0.530619754)(0.442080272) FHL5(Brain_Anterior_cingulate_cortex_BA24)(0.274071285)(0.389424149) FHL5(Brain_Cerebellum)(0.375167479)(0.152225998) FHL5(Brain_Nucleus_accumbens_basal_ganglia)(0.335198293)(0.14600127) FHL5(Brain_Putamen_basal_ganglia)(0.157407251)(0.757349134) FHL5(Breast_Mammary_Tissue)(0.333231823)(0.039584253) FHL5(Es…
rs1268083	6	126049040	HEY2(Adipose_Subcutaneous)(2.92e-08) HEY2(Adrenal_Gland)(1.92e-08) HEY2(Artery_Aorta)(2.92e-08) HEY2(Artery_Coronary)(2.92e-08) HEY2(Brain_Amygdala)(1.92e-08) HEY2(Brain_Anterior_cingulate_cortex_BA24)(1.25e-08) HEY2(Brain_Caudate_basal_ganglia)(1.36e-08) HEY2(Brain_Cerebellar_Hemisphere)(2.92e-08) HEY2(Brain_Cerebellum)(2.92e-08) HEY2(Brain_Cortex)(2.92e-08) HEY2(Brain_Hypothalamus)(2.92e-08) HE…	HEY2(Adipose_Subcutaneous)(0.263148332)(0.361771948) HEY2(Adrenal_Gland)(0.046060045)(0.953388767) HEY2(Artery_Aorta)(0.107317808)(0.733265982) HEY2(Artery_Coronary)(0.231749416)(0.165369746) HEY2(Brain_Amygdala)(0.194210316)(0.346203258) HEY2(Brain_Anterior_cingulate_cortex_BA24)(0.129371764)(0.733697623) HEY2(Brain_Caudate_basal_ganglia)(0.161805727)(0.441521593) HEY2(Brain_Cerebellar_Hemispher…
rs10456100	6	39183470	KCNK5(Artery_Tibial)(7.97e-08) KCNK5(Breast_Mammary_Tissue)(7.97e-08)	KCNK5(Artery_Tibial)(0.158946294)(0.580201462) KCNK5(Breast_Mammary_Tissue)(0.526379434)(0.182771077)
rs9349379	6	12903957	PHACTR1(Artery_Aorta)(3.54e-22) PHACTR1(Artery_Coronary)(5.78e-22) PHACTR1(Artery_Tibial)(6.89e-22)	PHACTR1(Artery_Aorta)(5.31e-06)(0.999994687) PHACTR1(Artery_Coronary)(8.96e-05)(0.99989404) PHACTR1(Artery_Tibial)(3.76e-09)(0.999999996)
rs6478241	9	119252629	TRIM32(Brain_Nucleus_accumbens_basal_ganglia)(3.18e-08) TRIM32(Brain_Spinal_cord_cervical_c-1)(3.15e-08) TRIM32(Brain_Substantia_nigra)(5.7e-08) TRIM32(Minor_Salivary_Gland)(1.11e-07)	TRIM32(Brain_Nucleus_accumbens_basal_ganglia)(0.340936299)(0.083556263) TRIM32(Brain_Spinal_cord_cervical_c-1)(0.327869778)(0.047198466) TRIM32(Brain_Substantia_nigra)(0.350830411)(0.055009402) TRIM32(Minor_Salivary_Gland)(0.353658374)(0.06741645)
rs2223089	10	124210160	BTBD16(Adipose_Subcutaneous)(5.74e-08) BTBD16(Adrenal_Gland)(7.72e-09) BTBD16(Breast_Mammary_Tissue)(1.23e-07) HTRA1(Artery_Coronary)(8.9e-10) HTRA1(Lung)(2.05e-10) HTRA1(Uterus)(1.37e-07)	BTBD16(Adipose_Subcutaneous)(0.658307081)(0.332363453) BTBD16(Adrenal_Gland)(0.502735493)(0.13563147) BTBD16(Breast_Mammary_Tissue)(0.654013731)(0.336717556) HTRA1(Artery_Coronary)(0.346396979)(0.117200667) HTRA1(Lung)(0.30462873)(0.44217838) HTRA1(Uterus)(0.351384864)(0.094158577)
rs12260159	10	100702737	HPSE2(Artery_Coronary)(5.73e-08) HPSE2(Artery_Tibial)(5.73e-08) HPSE2(Lung)(5.73e-08) HPSE2(Stomach)(5.97e-08)	HPSE2(Artery_Coronary)(0.024142268)(0.975842748) HPSE2(Artery_Tibial)(0.201766957)(0.798112205) HPSE2(Lung)(0.153817095)(0.846090643) HPSE2(Stomach)(0.053660094)(0.945153822)
rs10786156	10	96014622	PLCE1(Brain_Cerebellar_Hemisphere)(5.33e-09) PLCE1(Skin_Sun_Exposed_Lower_leg)(1.25e-09)	PLCE1(Brain_Cerebellar_Hemisphere)(0.025908751)(0.954272373) PLCE1(Skin_Sun_Exposed_Lower_leg)(0.007223649)(0.99233775)
rs75473620	10	96019029	PLCE1(Brain_Cerebellar_Hemisphere)(5.33e-09) PLCE1(Skin_Sun_Exposed_Lower_leg)(1.25e-09)	PLCE1(Brain_Cerebellar_Hemisphere)(0.025908751)(0.954272373) PLCE1(Skin_Sun_Exposed_Lower_leg)(0.007223649)(0.99233775)
rs4910165	11	10674044	LYVE1(Brain_Cerebellum)(6.45e-12)	LYVE1(Brain_Cerebellum)(0.08235753)(0.845062087)
rs1024905	12	4518140	C12orf4(Artery_Tibial)(7.28e-15)	C12orf4(Artery_Tibial)(0.008486015)(0.991513974)
rs11172055	12	57308260	LRP1(Adipose_Subcutaneous)(1.94e-24) LRP1(Adipose_Visceral_Omentum)(5.64e-49) LRP1(Artery_Aorta)(5.64e-49) LRP1(Artery_Coronary)(1.57e-46) LRP1(Artery_Tibial)(5.64e-49) LRP1(Brain_Cerebellar_Hemisphere)(6.72e-14) LRP1(Brain_Cerebellum)(6.11e-10) LRP1(Cells_Cultured_fibroblasts)(5.64e-49) LRP1(Esophagus_Muscularis)(1.94e-24) LRP1(Heart_Atrial_Appendage)(1.29e-24) LRP1(Heart_Left_Ventricle)(1.29e-2…	LRP1(Adipose_Subcutaneous)(0.116306441)(0.48143028) LRP1(Adipose_Visceral_Omentum)(0.137280498)(0.372292638) LRP1(Artery_Aorta)(7.27e-06)(0.999992732) LRP1(Artery_Coronary)(0.070824279)(0.828173483) LRP1(Artery_Tibial)(3.73e-06)(0.999996272) LRP1(Brain_Cerebellar_Hemisphere)(0.279546348)(0.569389041) LRP1(Brain_Cerebellum)(0.234345744)(0.042961579) LRP1(Cells_Cultured_fibroblasts)(0.049304845)(0.…
rs11172113	12	57527283	LRP1(Adipose_Subcutaneous)(1.94e-24) LRP1(Adipose_Visceral_Omentum)(5.64e-49) LRP1(Artery_Aorta)(5.64e-49) LRP1(Artery_Coronary)(1.57e-46) LRP1(Artery_Tibial)(5.64e-49) LRP1(Brain_Cerebellar_Hemisphere)(6.72e-14) LRP1(Brain_Cerebellum)(6.11e-10) LRP1(Cells_Cultured_fibroblasts)(5.64e-49) LRP1(Esophagus_Muscularis)(1.94e-24) LRP1(Heart_Atrial_Appendage)(1.29e-24) LRP1(Heart_Left_Ventricle)(1.29e-2…	LRP1(Adipose_Subcutaneous)(0.116306441)(0.48143028) LRP1(Adipose_Visceral_Omentum)(0.137280498)(0.372292638) LRP1(Artery_Aorta)(7.27e-06)(0.999992732) LRP1(Artery_Coronary)(0.070824279)(0.828173483) LRP1(Artery_Tibial)(3.73e-06)(0.999996272) LRP1(Brain_Cerebellar_Hemisphere)(0.279546348)(0.569389041) LRP1(Brain_Cerebellum)(0.234345744)(0.042961579) LRP1(Cells_Cultured_fibroblasts)(0.049304845)(0.…
rs77505915	16	75442143	BCAR1(Artery_Aorta)(2.24e-09) BCAR1(Brain_Cerebellar_Hemisphere)(1.45e-09) BCAR1(Spleen)(3.14e-08) CFDP1(Brain_Cerebellar_Hemisphere)(7.03e-09) CFDP1(Brain_Hypothalamus)(7.03e-09) CFDP1(Brain_Spinal_cord_cervical_c-1)(7.03e-09) CFDP1(Cells_Cultured_fibroblasts)(2.26e-09) CFDP1(Esophagus_Muscularis)(1.5e-08) CFDP1(Muscle_Skeletal)(1.14e-07) CFDP1(Nerve_Tibial)(5.07e-09) CFDP1(Stomach)(1.13e-08) RP…	BCAR1(Artery_Aorta)(0.194040306)(0.805948655) BCAR1(Brain_Cerebellar_Hemisphere)(0.286512598)(0.472018327) BCAR1(Spleen)(0.236216027)(0.763700166) CFDP1(Brain_Cerebellar_Hemisphere)(0.218222561)(0.771915964) CFDP1(Brain_Hypothalamus)(0.31481086)(0.34602636) CFDP1(Brain_Spinal_cord_cervical_c-1)(0.368601543)(0.076759106) CFDP1(Cells_Cultured_fibroblasts)(0.187245093)(0.812744253) CFDP1(Esophagus_M…
rs17857135	17	78262161	RNF213(Brain_Spinal_cord_cervical_c-1)(1.36e-07) RNF213(Brain_Substantia_nigra)(6.3e-08) RNF213(Cells_EBV-transformed_lymphocytes)(7.11e-08) RNF213(Small_Intestine_Terminal_Ileum)(2.5e-08) SGSH(Breast_Mammary_Tissue)(1.58e-08) SLC26A11(Brain_Cerebellum)(1.05e-07) SLC26A11(Kidney_Cortex)(7.69e-09)	RNF213(Brain_Spinal_cord_cervical_c-1)(0.035906551)(0.963875113) RNF213(Brain_Substantia_nigra)(0.392016578)(0.128811295) RNF213(Cells_EBV-transformed_lymphocytes)(0.460849599)(0.04701398) RNF213(Small_Intestine_Terminal_Ileum)(0.40811066)(0.037868402) SGSH(Breast_Mammary_Tissue)(0.999515261)(1.21e-05) SLC26A11(Brain_Cerebellum)(0.589214338)(0.256626483) SLC26A11(Kidney_Cortex)(0.339686646)(0.240…

## Sheet: MR-Top5-B
rsID	chr	rsID-Pos	TWAS - Gene(Tissue)(Pvalue)	COLOC - Gene(Tissue)(PP3)(PP4)
rs6693567	1	150510660	ADAMTSL4(Artery_Aorta)(1.21e-08) ADAMTSL4(Artery_Tibial)(1.21e-08) ECM1(Artery_Aorta)(1.58e-08) ECM1(Spleen)(2.47e-07) RPRD2(Artery_Coronary)(3.18e-07) TARS2(Artery_Aorta)(3.89e-08)	ADAMTSL4(Artery_Aorta)(0.018511248)(0.981437973) ADAMTSL4(Artery_Tibial)(0.018530195)(0.981418977) ECM1(Artery_Aorta)(0.027883492)(0.97203815) ECM1(Spleen)(0.253527309)(0.630614334) RPRD2(Artery_Coronary)(0.360244793)(0.564513567) TARS2(Artery_Aorta)(0.728953223)(0.249153478)
rs1925950	1	156450740	MEF2D(Artery_Tibial)(9.96e-17)	MEF2D(Artery_Tibial)(0.050741331)(0.949258669)
rs2078371	1	115677183	NGF(Artery_Aorta)(9.35e-08) TSPAN2(Artery_Aorta)(1.95e-13)	NGF(Artery_Aorta)(0.028101115)(0.95557018) TSPAN2(Artery_Aorta)(0.001395603)(0.99857052)
rs7544256	1	115824398	NGF(Artery_Aorta)(9.35e-08) TSPAN2(Artery_Aorta)(1.95e-13)	NGF(Artery_Aorta)(0.028101115)(0.95557018) TSPAN2(Artery_Aorta)(0.001395603)(0.99857052)
rs138556413	2	203832867	ICA1L(Artery_Aorta)(9.11e-08) ICA1L(Artery_Tibial)(3.73e-07) ICA1L(Pancreas)(3.73e-07) NBEAL1(Artery_Tibial)(1.97e-07)	ICA1L(Artery_Aorta)(0.545739158)(0.306734528) ICA1L(Artery_Tibial)(0.22895257)(0.770432356) ICA1L(Pancreas)(0.233669048)(0.765754757) NBEAL1(Artery_Tibial)(0.213888561)(0.785583822)
rs7684253	4	57727311	REST(Artery_Aorta)(2.26e-07)	REST(Artery_Aorta)(0.565928118)(0.427094748)
rs4839827	6	96853967	FHL5(Artery_Aorta)(5.25e-22) FHL5(Artery_Tibial)(5.74e-23) UFL1(Artery_Coronary)(2.07e-20) UFL1(Artery_Tibial)(9.14e-21) UFL1(Pancreas)(6.35e-17)	FHL5(Artery_Aorta)(0.249321046)(0.750178978) FHL5(Artery_Tibial)(0.530619754)(0.442080272) UFL1(Artery_Coronary)(0.114778526)(0.819039603) UFL1(Artery_Tibial)(0.155648327)(0.844351469) UFL1(Pancreas)(0.101707878)(0.88982117)
rs67338227	6	97042147	FHL5(Artery_Aorta)(5.25e-22) FHL5(Artery_Tibial)(5.74e-23) UFL1(Artery_Coronary)(2.07e-20) UFL1(Artery_Tibial)(9.14e-21) UFL1(Pancreas)(6.35e-17)	FHL5(Artery_Aorta)(0.249321046)(0.750178978) FHL5(Artery_Tibial)(0.530619754)(0.442080272) UFL1(Artery_Coronary)(0.114778526)(0.819039603) UFL1(Artery_Tibial)(0.155648327)(0.844351469) UFL1(Pancreas)(0.101707878)(0.88982117)
rs1268083	6	126049040	HEY2(Artery_Aorta)(2.92e-08) HEY2(Artery_Coronary)(2.92e-08) HEY2(Pancreas)(2.93e-08) HEY2(Spleen)(1.92e-08)	HEY2(Artery_Aorta)(0.107317808)(0.733265982) HEY2(Artery_Coronary)(0.231749416)(0.165369746) HEY2(Pancreas)(0.100119998)(0.899717087) HEY2(Spleen)(0.253045547)(0.069795184)
rs10456100	6	39183470	KCNK5(Artery_Tibial)(7.97e-08)	KCNK5(Artery_Tibial)(0.158946294)(0.580201462)
rs9349379	6	12903957	PHACTR1(Artery_Aorta)(3.54e-22) PHACTR1(Artery_Coronary)(5.78e-22) PHACTR1(Artery_Tibial)(6.89e-22)	PHACTR1(Artery_Aorta)(5.31e-06)(0.999994687) PHACTR1(Artery_Coronary)(8.96e-05)(0.99989404) PHACTR1(Artery_Tibial)(3.76e-09)(0.999999996)
rs2223089	10	124210160	BTBD16(Artery_Tibial)(3.17e-07) HTRA1(Artery_Aorta)(1.93e-07) HTRA1(Artery_Coronary)(8.9e-10) HTRA1(Artery_Tibial)(1.93e-07)	BTBD16(Artery_Tibial)(0.754782707)(0.23452266) HTRA1(Artery_Aorta)(0.387509631)(0.080550787) HTRA1(Artery_Coronary)(0.346396979)(0.117200667) HTRA1(Artery_Tibial)(0.349358975)(0.184407759)
rs12260159	10	100702737	HPSE2(Artery_Coronary)(5.73e-08) HPSE2(Artery_Tibial)(5.73e-08)	HPSE2(Artery_Coronary)(0.024142268)(0.975842748) HPSE2(Artery_Tibial)(0.201766957)(0.798112205)
rs10895275	11	102083608	RP11-732A21.2(Artery_Aorta)(3.82e-07) RP11-732A21.3(Artery_Aorta)(4.27e-07) RP11-732A21.3(Artery_Tibial)(4.27e-07) RP11-732A21.3(Pancreas)(4.27e-07) RP11-732A21.3(Spleen)(4.27e-07) YAP1(Artery_Aorta)(2.56e-07) YAP1(Pancreas)(4.85e-07) YAP1(Spleen)(4.27e-07)	RP11-732A21.2(Artery_Aorta)(0.406732561)(0.032927742) RP11-732A21.3(Artery_Aorta)(0.377778588)(0.133158522) RP11-732A21.3(Artery_Tibial)(0.485396066)(0.512382804) RP11-732A21.3(Pancreas)(0.386938812)(0.032374022) RP11-732A21.3(Spleen)(0.439569616)(0.068414589) YAP1(Artery_Aorta)(0.411894788)(0.02813084) YAP1(Pancreas)(0.31744748)(0.103464476) YAP1(Spleen)(0.291323935)(0.257358454)
rs1024905	12	4518140	C12orf4(Artery_Tibial)(7.28e-15) CCND2(Artery_Tibial)(2.22e-07)	C12orf4(Artery_Tibial)(0.008486015)(0.991513974) CCND2(Artery_Tibial)(0.007806848)(0.99215126)
rs11172055	12	57308260	LRP1(Artery_Aorta)(5.64e-49) LRP1(Artery_Coronary)(1.57e-46) LRP1(Artery_Tibial)(5.64e-49) STAT6(Artery_Aorta)(8.07e-40) STAT6(Artery_Coronary)(3.02e-40) STAT6(Spleen)(5.69e-43)	LRP1(Artery_Aorta)(7.27e-06)(0.999992732) LRP1(Artery_Coronary)(0.070824279)(0.828173483) LRP1(Artery_Tibial)(3.73e-06)(0.999996272) STAT6(Artery_Aorta)(0.138085555)(0.574858241) STAT6(Artery_Coronary)(0.225062167)(0.073314548) STAT6(Spleen)(0.225743656)(0.073621891)
rs11172113	12	57527283	LRP1(Artery_Aorta)(5.64e-49) LRP1(Artery_Coronary)(1.57e-46) LRP1(Artery_Tibial)(5.64e-49) STAT6(Artery_Aorta)(8.07e-40) STAT6(Artery_Coronary)(3.02e-40) STAT6(Spleen)(5.69e-43)	LRP1(Artery_Aorta)(7.27e-06)(0.999992732) LRP1(Artery_Coronary)(0.070824279)(0.828173483) LRP1(Artery_Tibial)(3.73e-06)(0.999996272) STAT6(Artery_Aorta)(0.138085555)(0.574858241) STAT6(Artery_Coronary)(0.225062167)(0.073314548) STAT6(Spleen)(0.225743656)(0.073621891)
rs77505915	16	75442143	BCAR1(Artery_Aorta)(2.24e-09) BCAR1(Spleen)(3.14e-08) RP11-77K12.9(Spleen)(3.39e-09)	BCAR1(Artery_Aorta)(0.194040306)(0.805948655) BCAR1(Spleen)(0.236216027)(0.763700166) RP11-77K12.9(Spleen)(0.356561389)(0.066863892)

## Sheet: MR-Top5-M
rsID	chr	rsID-Pos	TWAS - Gene(Tissue)(Pvalue)	COLOC - Gene(Tissue)(PP3)(PP4)
rs6693567	1	150510660	ADAMTSL4(Artery_Aorta)(1.21e-08) ADAMTSL4(Artery_Tibial)(1.21e-08) ECM1(Artery_Aorta)(1.58e-08) ECM1(Spleen)(2.47e-07) MRPS21(Artery_Aorta)(8.56e-07) RPRD2(Artery_Coronary)(3.18e-07) TARS2(Artery_Aorta)(3.89e-08)	ADAMTSL4(Artery_Aorta)(0.018511248)(0.981437973) ADAMTSL4(Artery_Tibial)(0.018530195)(0.981418977) ECM1(Artery_Aorta)(0.027883492)(0.97203815) ECM1(Spleen)(0.253527309)(0.630614334) MRPS21(Artery_Aorta)(0.274206136)(0.725077659) RPRD2(Artery_Coronary)(0.360244793)(0.564513567) TARS2(Artery_Aorta)(0.728953223)(0.249153478)
rs1925950	1	156450740	MEF2D(Artery_Tibial)(9.96e-17)	MEF2D(Artery_Tibial)(0.050741331)(0.949258669)
rs2078371	1	115677183	NGF(Artery_Aorta)(9.35e-08) TSPAN2(Artery_Aorta)(1.95e-13)	NGF(Artery_Aorta)(0.028101115)(0.95557018) TSPAN2(Artery_Aorta)(0.001395603)(0.99857052)
rs7544256	1	115824398	NGF(Artery_Aorta)(9.35e-08) TSPAN2(Artery_Aorta)(1.95e-13)	NGF(Artery_Aorta)(0.028101115)(0.95557018) TSPAN2(Artery_Aorta)(0.001395603)(0.99857052)
rs138556413	2	203832867	ICA1L(Artery_Aorta)(9.11e-08) ICA1L(Artery_Tibial)(3.73e-07) ICA1L(Pancreas)(3.73e-07) NBEAL1(Artery_Tibial)(1.97e-07)	ICA1L(Artery_Aorta)(0.545739158)(0.306734528) ICA1L(Artery_Tibial)(0.22895257)(0.770432356) ICA1L(Pancreas)(0.233669048)(0.765754757) NBEAL1(Artery_Tibial)(0.213888561)(0.785583822)
rs7684253	4	57727311	REST(Artery_Aorta)(2.26e-07)	REST(Artery_Aorta)(0.565928118)(0.427094748)
rs4839827	6	96853967	FHL5(Artery_Aorta)(5.25e-22) FHL5(Artery_Tibial)(5.74e-23) UFL1(Artery_Coronary)(2.07e-20) UFL1(Artery_Tibial)(9.14e-21) UFL1(Pancreas)(6.35e-17)	FHL5(Artery_Aorta)(0.249321046)(0.750178978) FHL5(Artery_Tibial)(0.530619754)(0.442080272) UFL1(Artery_Coronary)(0.114778526)(0.819039603) UFL1(Artery_Tibial)(0.155648327)(0.844351469) UFL1(Pancreas)(0.101707878)(0.88982117)
rs67338227	6	97042147	FHL5(Artery_Aorta)(5.25e-22) FHL5(Artery_Tibial)(5.74e-23) UFL1(Artery_Coronary)(2.07e-20) UFL1(Artery_Tibial)(9.14e-21) UFL1(Pancreas)(6.35e-17)	FHL5(Artery_Aorta)(0.249321046)(0.750178978) FHL5(Artery_Tibial)(0.530619754)(0.442080272) UFL1(Artery_Coronary)(0.114778526)(0.819039603) UFL1(Artery_Tibial)(0.155648327)(0.844351469) UFL1(Pancreas)(0.101707878)(0.88982117)
rs1268083	6	126049040	HEY2(Artery_Aorta)(2.92e-08) HEY2(Artery_Coronary)(2.92e-08) HEY2(Pancreas)(2.93e-08) HEY2(Spleen)(1.92e-08)	HEY2(Artery_Aorta)(0.107317808)(0.733265982) HEY2(Artery_Coronary)(0.231749416)(0.165369746) HEY2(Pancreas)(0.100119998)(0.899717087) HEY2(Spleen)(0.253045547)(0.069795184)
rs10456100	6	39183470	KCNK5(Artery_Tibial)(7.97e-08)	KCNK5(Artery_Tibial)(0.158946294)(0.580201462)
rs140002913	6	32206049	NEU1(Pancreas)(9.76e-07)	NEU1(Pancreas)(0.688273022)(0.023970251)
rs9349379	6	12903957	PHACTR1(Artery_Aorta)(3.54e-22) PHACTR1(Artery_Coronary)(5.78e-22) PHACTR1(Artery_Tibial)(6.89e-22)	PHACTR1(Artery_Aorta)(5.31e-06)(0.999994687) PHACTR1(Artery_Coronary)(8.96e-05)(0.99989404) PHACTR1(Artery_Tibial)(3.76e-09)(0.999999996)
rs2223089	10	124210160	BTBD16(Artery_Tibial)(3.17e-07) HTRA1(Artery_Aorta)(1.93e-07) HTRA1(Artery_Coronary)(8.9e-10) HTRA1(Artery_Tibial)(1.93e-07)	BTBD16(Artery_Tibial)(0.754782707)(0.23452266) HTRA1(Artery_Aorta)(0.387509631)(0.080550787) HTRA1(Artery_Coronary)(0.346396979)(0.117200667) HTRA1(Artery_Tibial)(0.349358975)(0.184407759)
rs12260159	10	100702737	HPSE2(Artery_Coronary)(5.73e-08) HPSE2(Artery_Tibial)(5.73e-08)	HPSE2(Artery_Coronary)(0.024142268)(0.975842748) HPSE2(Artery_Tibial)(0.201766957)(0.798112205)
rs10895275	11	102083608	RP11-732A21.2(Artery_Aorta)(3.82e-07) RP11-732A21.3(Artery_Aorta)(4.27e-07) RP11-732A21.3(Artery_Tibial)(4.27e-07) RP11-732A21.3(Pancreas)(4.27e-07) RP11-732A21.3(Spleen)(4.27e-07) YAP1(Artery_Aorta)(2.56e-07) YAP1(Pancreas)(4.85e-07) YAP1(Spleen)(4.27e-07)	RP11-732A21.2(Artery_Aorta)(0.406732561)(0.032927742) RP11-732A21.3(Artery_Aorta)(0.377778588)(0.133158522) RP11-732A21.3(Artery_Tibial)(0.485396066)(0.512382804) RP11-732A21.3(Pancreas)(0.386938812)(0.032374022) RP11-732A21.3(Spleen)(0.439569616)(0.068414589) YAP1(Artery_Aorta)(0.411894788)(0.02813084) YAP1(Pancreas)(0.31744748)(0.103464476) YAP1(Spleen)(0.291323935)(0.257358454)
rs1024905	12	4518140	C12orf4(Artery_Tibial)(7.28e-15) CCND2(Artery_Tibial)(2.22e-07)	C12orf4(Artery_Tibial)(0.008486015)(0.991513974) CCND2(Artery_Tibial)(0.007806848)(0.99215126)
rs11172055	12	57308260	LRP1(Artery_Aorta)(5.64e-49) LRP1(Artery_Coronary)(1.57e-46) LRP1(Artery_Tibial)(5.64e-49) STAT6(Artery_Aorta)(8.07e-40) STAT6(Artery_Coronary)(3.02e-40) STAT6(Pancreas)(8.4e-07) STAT6(Spleen)(5.69e-43)	LRP1(Artery_Aorta)(7.27e-06)(0.999992732) LRP1(Artery_Coronary)(0.070824279)(0.828173483) LRP1(Artery_Tibial)(3.73e-06)(0.999996272) STAT6(Artery_Aorta)(0.138085555)(0.574858241) STAT6(Artery_Coronary)(0.225062167)(0.073314548) STAT6(Pancreas)(0.224755609)(0.040073772) STAT6(Spleen)(0.225743656)(0.073621891)
rs11172113	12	57527283	LRP1(Artery_Aorta)(5.64e-49) LRP1(Artery_Coronary)(1.57e-46) LRP1(Artery_Tibial)(5.64e-49) STAT6(Artery_Aorta)(8.07e-40) STAT6(Artery_Coronary)(3.02e-40) STAT6(Pancreas)(8.4e-07) STAT6(Spleen)(5.69e-43)	LRP1(Artery_Aorta)(7.27e-06)(0.999992732) LRP1(Artery_Coronary)(0.070824279)(0.828173483) LRP1(Artery_Tibial)(3.73e-06)(0.999996272) STAT6(Artery_Aorta)(0.138085555)(0.574858241) STAT6(Artery_Coronary)(0.225062167)(0.073314548) STAT6(Pancreas)(0.224755609)(0.040073772) STAT6(Spleen)(0.225743656)(0.073621891)
rs77505915	16	75442143	BCAR1(Artery_Aorta)(2.24e-09) BCAR1(Spleen)(3.14e-08) CFDP1(Pancreas)(9.66e-07) RP11-77K12.9(Spleen)(3.39e-09)	BCAR1(Artery_Aorta)(0.194040306)(0.805948655) BCAR1(Spleen)(0.236216027)(0.763700166) CFDP1(Pancreas)(0.939854059)(0.048786698) RP11-77K12.9(Spleen)(0.356561389)(0.066863892)
