# Supplementary material for: Integrating eQTL and GWAS data characterises established and identifies novel migraine risk loci
Source: Hum Genet. 2023 May 28;142(8):1113–37. doi: 10.1007/s00439-023-02568-8 (PMC10449685; doi:10.1007/s00439-023-02568-8)
Supplement: Supplementary file 4 — Supplementary file4 (XLSX 24 KB) [file 439_2023_2568_MOESM4_ESM.xlsx]

## Sheet: Supplementary Table3
Supplementary Table 4: Conditioned TWAS results for rs2078371 and rs7544256
gene_name	TissueName	Normal-DE-pval	Conditioned-rs2078371-DE-pval	Conditioned-rs7544256-DE-pval
AMPD1	Adipose_Subcutaneous	0.000145459	0.412667	0.00298454
AMPD1	Adipose_Visceral_Omentum	0.000145459	0.412667	0.00298454
AMPD1	Artery_Coronary	1.01e-05	0.29436	0.000566542
AMPD1	Artery_Tibial	0.000145459	0.412667	0.00298454
AMPD1	Breast_Mammary_Tissue	0.000145459	0.412667	0.00298454
AMPD1	Cells_EBV-transformed_lymphocytes	0.000145459	0.412667	0.00298454
AMPD1	Colon_Sigmoid	0.000145459	0.412667	0.00298454
AMPD1	Colon_Transverse	0.000145459	0.412667	0.00298454
AMPD1	Esophagus_Gastroesophageal_Junction	0.000145459	0.412667	0.00298454
AMPD1	Esophagus_Mucosa	0.000145459	0.412667	0.00298454
AMPD1	Esophagus_Muscularis	0.000145459	0.412667	0.00298454
AMPD1	Kidney_Cortex	0.000145459	0.412667	0.00298454
AMPD1	Liver	0.000145459	0.412667	0.00298454
AMPD1	Lung	0.000145459	0.412667	0.00298454
AMPD1	Minor_Salivary_Gland	0.000145459	0.412667	0.00298454
AMPD1	Muscle_Skeletal	0.566835	0.242988	0.520361
AMPD1	Ovary	0.000145459	0.412667	0.00298454
AMPD1	Pituitary	0.000145459	0.412667	0.00298454
AMPD1	Prostate	0.000145459	0.412667	0.00298454
AMPD1	Skin_Not_Sun_Exposed_Suprapubic	0.000145459	0.412667	0.00298454
AMPD1	Skin_Sun_Exposed_Lower_leg	0.000145459	0.412667	0.00298454
AMPD1	Small_Intestine_Terminal_Ileum	0.000145459	0.412667	0.00298454
AMPD1	Spleen	0.000145459	0.412667	0.00298454
AMPD1	Stomach	0.000145459	0.412667	0.00298454
AMPD1	Testis	0.000145459	0.412667	0.00298454
AMPD1	Thyroid	0.000145459	0.412667	0.00298454
AMPD1	Uterus	0.000145459	0.412667	0.00298454
AMPD1	Vagina	0.000145459	0.412667	0.00298454
AMPD1	Whole_Blood	0.000145459	0.412667	0.00298454
CASQ2	Adipose_Subcutaneous	0.272169	0.331327	0.400995
CASQ2	Adipose_Visceral_Omentum	0.608457	0.60245	0.870093
CASQ2	Adrenal_Gland	0.602726	0.596017	0.860654
CASQ2	Artery_Aorta	0.783868	0.945638	0.656226
CASQ2	Artery_Coronary	0.608457	0.60245	0.870093
CASQ2	Artery_Tibial	0.334077	0.416843	0.491775
CASQ2	Brain_Amygdala	0.78569	0.750866	0.610366
CASQ2	Brain_Anterior_cingulate_cortex_BA24	0.601908	0.595174	0.860169
CASQ2	Brain_Caudate_basal_ganglia	0.78569	0.750866	0.610366
CASQ2	Brain_Cerebellar_Hemisphere	0.610964	0.999405	0.691163
CASQ2	Brain_Cortex	0.78569	0.750866	0.610366
CASQ2	Brain_Frontal_Cortex_BA9	0.78569	0.750866	0.610366
CASQ2	Brain_Hippocampus	0.608457	0.60245	0.870093
CASQ2	Brain_Hypothalamus	0.607298	0.601158	0.868288
CASQ2	Brain_Nucleus_accumbens_basal_ganglia	0.78569	0.750866	0.610366
CASQ2	Brain_Putamen_basal_ganglia	0.78569	0.750866	0.610366
CASQ2	Brain_Spinal_cord_cervical_c-1	0.611466	0.605817	0.874904
CASQ2	Brain_Substantia_nigra	0.605567	0.599191	0.865166
CASQ2	Breast_Mammary_Tissue	0.608457	0.60245	0.870093
CASQ2	Cells_EBV-transformed_lymphocytes	0.329937	0.399227	0.49001
CASQ2	Colon_Sigmoid	0.514108	0.575521	0.358443
CASQ2	Colon_Transverse	0.867422	0.7997	0.803174
CASQ2	Esophagus_Mucosa	0.186834	0.347605	0.211603
CASQ2	Esophagus_Muscularis	0.78569	0.750866	0.610366
CASQ2	Heart_Atrial_Appendage	0.304972	0.370135	0.447307
CASQ2	Heart_Left_Ventricle	0.608184	0.602145	0.869658
CASQ2	Kidney_Cortex	0.608457	0.60245	0.870093
CASQ2	Liver	0.78569	0.750866	0.610366
CASQ2	Lung	0.608457	0.60245	0.870093
CASQ2	Minor_Salivary_Gland	0.78569	0.750866	0.610366
CASQ2	Muscle_Skeletal	0.329618	0.398858	0.489473
CASQ2	Nerve_Tibial	0.217198	0.369595	0.265501
CASQ2	Ovary	0.607468	0.601329	0.86834
CASQ2	Pancreas	0.78569	0.750866	0.610366
CASQ2	Pituitary	0.607097	0.600931	0.867952
CASQ2	Prostate	0.864488	0.831613	0.647328
CASQ2	Skin_Not_Sun_Exposed_Suprapubic	0.60806	0.602006	0.869461
CASQ2	Skin_Sun_Exposed_Lower_leg	0.608158	0.602116	0.869612
CASQ2	Spleen	0.610812	0.605099	0.874012
CASQ2	Stomach	0.606728	0.600501	0.867157
CASQ2	Testis	0.78569	0.750866	0.610366
CASQ2	Thyroid	0.608457	0.60245	0.870093
CASQ2	Uterus	0.607737	0.601646	0.868952
CASQ2	Vagina	0.607894	0.601816	0.869141
CASQ2	Whole_Blood	0.78569	0.750866	0.610366
CSDE1	Adipose_Subcutaneous	0.006268	0.102599	0.0145175
CSDE1	Adipose_Visceral_Omentum	0.258255	0.0122876	0.211508
CSDE1	Artery_Aorta	0.258255	0.0122876	0.211508
CSDE1	Artery_Coronary	0.006268	0.102599	0.0145175
CSDE1	Artery_Tibial	0.006268	0.102599	0.0145175
CSDE1	Brain_Caudate_basal_ganglia	0.244299	0.0198368	0.204
CSDE1	Brain_Cerebellar_Hemisphere	0.006268	0.102599	0.0145175
CSDE1	Brain_Frontal_Cortex_BA9	0.006268	0.102599	0.0145175
CSDE1	Brain_Hippocampus	0.258255	0.0122876	0.211508
CSDE1	Brain_Hypothalamus	0.258255	0.0122876	0.211508
CSDE1	Breast_Mammary_Tissue	0.258255	0.0122876	0.211508
CSDE1	Cells_Cultured_fibroblasts	0.258255	0.0122876	0.211508
CSDE1	Cells_EBV-transformed_lymphocytes	0.258255	0.0122876	0.211508
CSDE1	Colon_Sigmoid	0.006268	0.102599	0.0145175
CSDE1	Esophagus_Muscularis	0.006268	0.102599	0.0145175
CSDE1	Heart_Atrial_Appendage	0.00803	0.148687	0.0227186
CSDE1	Heart_Left_Ventricle	0.258255	0.0122876	0.211508
CSDE1	Lung	0.106651	0.211442	0.142587
CSDE1	Muscle_Skeletal	0.0167613	0.091551	0.0307658
CSDE1	Nerve_Tibial	0.983095	0.161702	0.862
CSDE1	Pancreas	0.106651	0.211442	0.142587
CSDE1	Skin_Not_Sun_Exposed_Suprapubic	0.006268	0.102599	0.0145175
CSDE1	Skin_Sun_Exposed_Lower_leg	0.00504685	0.101236	0.0124709
CSDE1	Stomach	0.258255	0.0122876	0.211508
CSDE1	Thyroid	0.802832	0.287311	0.955807
DENND2C	Adipose_Subcutaneous	0.683343	0.47269	0.588378
DENND2C	Adipose_Visceral_Omentum	0.683343	0.47269	0.588378
DENND2C	Artery_Aorta	0.683343	0.47269	0.588378
DENND2C	Artery_Coronary	0.683343	0.47269	0.588378
DENND2C	Artery_Tibial	0.578639	0.896149	0.668465
DENND2C	Brain_Anterior_cingulate_cortex_BA24	0.683343	0.47269	0.588378
DENND2C	Brain_Caudate_basal_ganglia	0.683343	0.47269	0.588378
DENND2C	Brain_Cerebellar_Hemisphere	0.839972	0.616549	0.685961
DENND2C	Brain_Cerebellum	0.407216	0.438118	0.354596
DENND2C	Brain_Cortex	0.683343	0.47269	0.588378
DENND2C	Brain_Frontal_Cortex_BA9	0.683343	0.47269	0.588378
DENND2C	Brain_Putamen_basal_ganglia	0.683343	0.47269	0.588378
DENND2C	Brain_Substantia_nigra	0.683343	0.47269	0.588378
DENND2C	Breast_Mammary_Tissue	0.782438	0.904504	0.884239
DENND2C	Cells_Cultured_fibroblasts	0.683343	0.47269	0.588378
DENND2C	Cells_EBV-transformed_lymphocytes	0.683343	0.47269	0.588378
DENND2C	Colon_Sigmoid	0.683343	0.47269	0.588378
DENND2C	Colon_Transverse	0.683343	0.47269	0.588378
DENND2C	Esophagus_Gastroesophageal_Junction	0.683343	0.47269	0.588378
DENND2C	Esophagus_Mucosa	0.683343	0.47269	0.588378
DENND2C	Esophagus_Muscularis	0.683343	0.47269	0.588378
DENND2C	Heart_Atrial_Appendage	0.683343	0.47269	0.588378
DENND2C	Heart_Left_Ventricle	0.683343	0.47269	0.588378
DENND2C	Lung	0.683343	0.47269	0.588378
DENND2C	Muscle_Skeletal	0.646267	0.966089	0.741324
DENND2C	Nerve_Tibial	0.683343	0.47269	0.588378
DENND2C	Ovary	0.683343	0.47269	0.588378
DENND2C	Pituitary	0.860965	0.632846	0.69545
DENND2C	Prostate	0.683343	0.47269	0.588378
DENND2C	Skin_Sun_Exposed_Lower_leg	0.050199	0.102725	0.0527739
DENND2C	Small_Intestine_Terminal_Ileum	0.683343	0.47269	0.588378
DENND2C	Spleen	0.683343	0.47269	0.588378
DENND2C	Stomach	0.683343	0.47269	0.588378
DENND2C	Testis	9.92e-06	0.285435	0.000553625
DENND2C	Thyroid	0.683343	0.47269	0.588378
DENND2C	Uterus	0.760272	0.910364	0.86646
DENND2C	Whole_Blood	0.720699	0.493494	0.759483
NGF	Artery_Aorta	9.35e-08	0.839511	2.55e-11
NGF	Artery_Tibial	0.210555	0.661409	0.038398
NGF	Brain_Cerebellum	0.219817	0.449207	0.154844
NGF	Brain_Hippocampus	0.870718	0.507955	0.64713
NGF	Cells_Cultured_fibroblasts	0.635332	0.408978	0.0984831
NGF	Kidney_Cortex	0.067612	0.108207	0.247634
NGF	Lung	0.007923	0.681224	0.017197
NGF	Skin_Not_Sun_Exposed_Suprapubic	0.130922	0.121001	0.983253
NRAS	Adipose_Subcutaneous	1.4e-05	0.257392	0.000722783
NRAS	Adrenal_Gland	0.189705	0.00916394	0.150061
NRAS	Artery_Aorta	1.4e-05	0.257392	0.000722783
NRAS	Artery_Coronary	0.715713	0.549076	0.506275
NRAS	Brain_Amygdala	1.4e-05	0.257392	0.000722783
NRAS	Brain_Anterior_cingulate_cortex_BA24	1.4e-05	0.257392	0.000722783
NRAS	Brain_Caudate_basal_ganglia	1.4e-05	0.257392	0.000722783
NRAS	Brain_Cerebellar_Hemisphere	0.440423	0.28049	0.717201
NRAS	Brain_Cerebellum	0.00113665	0.563244	0.0198955
NRAS	Brain_Cortex	1.4e-05	0.257392	0.000722783
NRAS	Brain_Hippocampus	0.406755	0.796485	0.773995
NRAS	Brain_Hypothalamus	1.4e-05	0.257392	0.000722783
NRAS	Brain_Nucleus_accumbens_basal_ganglia	0.715713	0.549076	0.506275
NRAS	Brain_Putamen_basal_ganglia	0.715713	0.549076	0.506275
NRAS	Breast_Mammary_Tissue	0.160861	0.0155757	0.106855
NRAS	Cells_Cultured_fibroblasts	1.4e-05	0.257392	0.000722783
NRAS	Cells_EBV-transformed_lymphocytes	1.4e-05	0.257392	0.000722783
NRAS	Esophagus_Gastroesophageal_Junction	0.715713	0.549076	0.506275
NRAS	Esophagus_Mucosa	1.4e-05	0.257392	0.000722783
NRAS	Esophagus_Muscularis	1.4e-05	0.257392	0.000722783
NRAS	Heart_Atrial_Appendage	1.4e-05	0.257392	0.000722783
NRAS	Heart_Left_Ventricle	1.4e-05	0.257392	0.000722783
NRAS	Kidney_Cortex	1.4e-05	0.257392	0.000722783
NRAS	Liver	0.000348062	0.476975	0.00888907
NRAS	Lung	0.715713	0.549076	0.506275
NRAS	Minor_Salivary_Gland	1.4e-05	0.257392	0.000722783
NRAS	Muscle_Skeletal	1.4e-05	0.257392	0.000722783
NRAS	Pancreas	1.4e-05	0.257392	0.000722783
NRAS	Pituitary	0.450614	0.482294	0.332222
NRAS	Prostate	0.000921021	0.543608	0.0170816
NRAS	Skin_Not_Sun_Exposed_Suprapubic	1.4e-05	0.257392	0.000722783
NRAS	Skin_Sun_Exposed_Lower_leg	1.4e-05	0.257392	0.000722783
NRAS	Small_Intestine_Terminal_Ileum	1.4e-05	0.257392	0.000722783
NRAS	Spleen	0.715713	0.549076	0.506275
NRAS	Stomach	1.4e-05	0.257392	0.000722783
NRAS	Thyroid	1.4e-05	0.206651	0.000503479
NRAS	Uterus	1.4e-05	0.257392	0.000722783
NRAS	Vagina	0.715713	0.549076	0.506275
NRAS	Whole_Blood	1.4e-05	0.257392	0.000722783
SIKE1	Artery_Aorta	0.121012	0.559454	0.1707
SIKE1	Artery_Tibial	0.258255	0.0122876	0.211508
SIKE1	Brain_Anterior_cingulate_cortex_BA24	0.317896	0.0179254	0.251107
SIKE1	Brain_Cerebellum	0.49979	0.0141729	0.704685
SIKE1	Brain_Cortex	0.121012	0.559454	0.1707
SIKE1	Brain_Frontal_Cortex_BA9	0.317896	0.0179254	0.251107
SIKE1	Heart_Atrial_Appendage	0.317896	0.0179254	0.251107
SIKE1	Skin_Sun_Exposed_Lower_leg	0.317896	0.0179254	0.251107
SYCP1	Adipose_Subcutaneous	0.000167	0.0476907	0.00408991
SYCP1	Adipose_Visceral_Omentum	0.0401534	0.164086	0.0670618
SYCP1	Brain_Cerebellar_Hemisphere	0.000167	0.0476907	0.00408991
SYCP1	Breast_Mammary_Tissue	0.0337378	0.178094	0.0594547
SYCP1	Testis	0.000167	0.0476907	0.00408991
TSHB	Artery_Aorta	0.274625	0.591651	0.20729
TSHB	Artery_Coronary	0.892495	0.0279226	0.714691
TSHB	Artery_Tibial	0.36685	0.122028	0.304971
TSHB	Colon_Sigmoid	0.618512	0.0137547	0.406843
TSHB	Colon_Transverse	0.925421	0.0309501	0.746021
TSHB	Esophagus_Gastroesophageal_Junction	0.9348	0.198398	0.827357
TSHB	Esophagus_Muscularis	0.078804	0.133735	0.107059
TSHB	Prostate	0.51288	0.720232	0.344416
TSHB	Uterus	0.250642	0.274252	0.294673
TSHB	Vagina	0.925421	0.0309501	0.746021
TSPAN2	Adipose_Subcutaneous	0.069257	0.444536	0.0594899
TSPAN2	Adipose_Visceral_Omentum	0.00257247	0.642105	0.00467896
TSPAN2	Adrenal_Gland	0.309189	0.499897	0.292864
TSPAN2	Artery_Aorta	1.95e-13	0.674127	1.85e-12
TSPAN2	Artery_Coronary	0.309189	0.499897	0.292864
TSPAN2	Artery_Tibial	0.544314	0.22794	0.458165
TSPAN2	Brain_Amygdala	0.0151351	0.611981	0.0191927
TSPAN2	Brain_Anterior_cingulate_cortex_BA24	0.214258	0.189204	0.157285
TSPAN2	Brain_Caudate_basal_ganglia	0.0176924	0.448828	0.0293494
TSPAN2	Brain_Cerebellar_Hemisphere	0.0139797	0.11761	0.0141846
TSPAN2	Brain_Cerebellum	0.0270499	0.113863	0.0282868
TSPAN2	Brain_Cortex	0.069257	0.444536	0.0594899
TSPAN2	Brain_Frontal_Cortex_BA9	0.137494	0.440214	0.0849611
TSPAN2	Brain_Hippocampus	0.012419	0.00424407	0.0488511
TSPAN2	Brain_Hypothalamus	0.117707	0.389365	0.0904882
TSPAN2	Brain_Nucleus_accumbens_basal_ganglia	0.253994	0.504298	0.409769
TSPAN2	Brain_Putamen_basal_ganglia	0.0134035	0.930912	0.0422113
TSPAN2	Brain_Substantia_nigra	0.144449	0.496093	0.183353
TSPAN2	Cells_Cultured_fibroblasts	1.65e-09	0.726954	2.65e-07
TSPAN2	Cells_EBV-transformed_lymphocytes	0.785332	0.952503	0.445356
TSPAN2	Colon_Sigmoid	0.521535	0.41646	0.445229
TSPAN2	Colon_Transverse	0.103784	0.182924	0.312608
TSPAN2	Esophagus_Gastroesophageal_Junction	0.69593	0.18364	0.357772
TSPAN2	Esophagus_Mucosa	0.708887	0.0504224	0.881044
TSPAN2	Esophagus_Muscularis	0.93816	0.20485	0.552675
TSPAN2	Heart_Atrial_Appendage	0.0276597	0.345893	0.0297941
TSPAN2	Heart_Left_Ventricle	0.069257	0.444536	0.0594899
TSPAN2	Kidney_Cortex	0.971485	0.289147	0.875193
TSPAN2	Liver	9.98e-06	0.132655	0.000626155
TSPAN2	Lung	0.0636586	0.0780822	0.0703603
TSPAN2	Minor_Salivary_Gland	0.145756	0.677929	0.216038
TSPAN2	Muscle_Skeletal	0.0638406	0.378808	0.0747946
TSPAN2	Nerve_Tibial	0.033483	0.00627509	0.0928522
TSPAN2	Ovary	0.462375	0.0407154	0.44491
TSPAN2	Pancreas	9.98e-06	0.132655	0.000626155
TSPAN2	Pituitary	0.055101	0.53305	0.0480316
TSPAN2	Prostate	0.069257	0.444536	0.0594899
TSPAN2	Skin_Not_Sun_Exposed_Suprapubic	0.598848	0.391509	0.446776
TSPAN2	Skin_Sun_Exposed_Lower_leg	0.0401175	0.685158	0.0951798
TSPAN2	Spleen	0.231195	0.707147	0.144939
TSPAN2	Stomach	0.069257	0.444536	0.0594899
TSPAN2	Testis	0.785332	0.952503	0.445356
TSPAN2	Thyroid	0.0229207	0.437409	0.0321874
TSPAN2	Uterus	0.069257	0.444536	0.0594899
TSPAN2	Vagina	0.173879	0.666237	0.11443
TSPAN2	Whole_Blood	0.00178567	0.373126	0.00331002
VANGL1	Adipose_Subcutaneous	0.0589434	0.00364824	0.0381098
VANGL1	Adipose_Visceral_Omentum	0.139717	0.0109873	0.0949393
VANGL1	Adrenal_Gland	0.32661	0.0251999	0.237535
VANGL1	Artery_Aorta	0.00850218	0.00117665	0.00536909
VANGL1	Artery_Coronary	0.735077	0.0170021	0.605589
VANGL1	Artery_Tibial	0.0555021	0.00938814	0.0274964
VANGL1	Brain_Amygdala	0.00299196	0.000907035	0.00118738
VANGL1	Brain_Anterior_cingulate_cortex_BA24	0.007025	0.0108473	0.00217632
VANGL1	Brain_Caudate_basal_ganglia	0.00274768	0.000658497	0.00113419
VANGL1	Brain_Cortex	0.00621973	0.00170903	0.00258116
VANGL1	Brain_Frontal_Cortex_BA9	0.00851527	0.00100262	0.00507056
VANGL1	Brain_Hippocampus	0.008571	0.00112621	0.00530868
VANGL1	Brain_Hypothalamus	0.00242377	0.000698501	0.000927048
VANGL1	Brain_Nucleus_accumbens_basal_ganglia	0.00702914	0.00171339	0.00306661
VANGL1	Brain_Putamen_basal_ganglia	0.0760098	0.00919906	0.0310127
VANGL1	Brain_Spinal_cord_cervical_c-1	0.095645	0.85257	0.125416
VANGL1	Brain_Substantia_nigra	0.007025	0.0108473	0.00217632
VANGL1	Breast_Mammary_Tissue	0.0243184	0.00353012	0.0154
VANGL1	Cells_Cultured_fibroblasts	0.008571	0.00112621	0.00530868
VANGL1	Cells_EBV-transformed_lymphocytes	0.00825491	0.00108945	0.00501936
VANGL1	Colon_Sigmoid	0.00255984	0.000687741	0.00100968
VANGL1	Colon_Transverse	0.18228	0.0643628	0.210252
VANGL1	Esophagus_Gastroesophageal_Junction	0.008571	0.00112621	0.00530868
VANGL1	Esophagus_Mucosa	0.024633	0.00356996	0.0157094
VANGL1	Esophagus_Muscularis	0.0426861	0.00919234	0.0272887
VANGL1	Heart_Atrial_Appendage	0.225194	0.0175613	0.158866
VANGL1	Heart_Left_Ventricle	0.237672	0.0197059	0.150706
VANGL1	Kidney_Cortex	0.00776687	0.00191379	0.00346502
VANGL1	Liver	0.125322	0.0099717	0.0845333
VANGL1	Lung	0.00882256	0.0012025	0.00550152
VANGL1	Minor_Salivary_Gland	0.00825573	0.00109361	0.00500834
VANGL1	Muscle_Skeletal	0.024633	0.00356996	0.0157094
VANGL1	Nerve_Tibial	0.00614216	0.00377429	0.00469721
VANGL1	Ovary	0.00922254	0.00326561	0.0045886
VANGL1	Pancreas	0.0246308	0.00357143	0.0157109
VANGL1	Pituitary	0.00817648	0.00176731	0.00377476
VANGL1	Prostate	0.024633	0.00356996	0.0157094
VANGL1	Skin_Not_Sun_Exposed_Suprapubic	0.00854684	0.00100671	0.00508886
VANGL1	Skin_Sun_Exposed_Lower_leg	0.0527958	0.0051195	0.0273468
VANGL1	Small_Intestine_Terminal_Ileum	0.121369	0.0287946	0.0571442
VANGL1	Spleen	0.095645	0.85257	0.125416
VANGL1	Stomach	0.0032178	0.000691761	0.00141614
VANGL1	Testis	0.00440943	0.00523946	0.00132213
VANGL1	Thyroid	0.024633	0.00356996	0.0157094
VANGL1	Uterus	0.0904787	0.0069036	0.059278
VANGL1	Vagina	0.0240842	0.00354839	0.0150551
VANGL1	Whole_Blood	0.229976	0.0167653	0.161543
