# Supplementary material for: Integrating eQTL and GWAS data characterises established and identifies novel migraine risk loci
Source: Hum Genet. 2023 May 28;142(8):1113–37. doi: 10.1007/s00439-023-02568-8 (PMC10449685; doi:10.1007/s00439-023-02568-8)
Supplement: Supplementary file 5 — Supplementary file5 (XLSX 60 KB) [file 439_2023_2568_MOESM5_ESM.xlsx]

## Sheet: Supplementary Table14
Supplementary Table 5: Conditioned TWAS results for rs11172113 and rs11172055
gene_name	TissueName	Normal-DE-pval	Conditioned-rs11172113-DE-pval	Conditioned-rs11172055-DE-pval
ARHGAP9	Adipose_Subcutaneous	0.424392	0.323445	0.74947
ARHGAP9	Adipose_Visceral_Omentum	0.047055	0.0229724	0.117038
ARHGAP9	Adrenal_Gland	0.424392	0.323445	0.74947
ARHGAP9	Artery_Aorta	0.047055	0.0229724	0.117038
ARHGAP9	Artery_Coronary	0.047055	0.0229724	0.117038
ARHGAP9	Artery_Tibial	0.759471	0.581712	0.531145
ARHGAP9	Brain_Amygdala	0.488822	0.716669	0.336238
ARHGAP9	Brain_Cerebellar_Hemisphere	0.73065	0.525257	0.447547
ARHGAP9	Brain_Cerebellum	0.952453	0.501245	0.631641
ARHGAP9	Brain_Hippocampus	0.488822	0.716669	0.336238
ARHGAP9	Brain_Hypothalamus	0.488822	0.716669	0.336238
ARHGAP9	Brain_Nucleus_accumbens_basal_ganglia	0.424392	0.323445	0.74947
ARHGAP9	Breast_Mammary_Tissue	0.047055	0.0229724	0.117038
ARHGAP9	Cells_Cultured_fibroblasts	0.488822	0.716669	0.336238
ARHGAP9	Colon_Sigmoid	0.797472	0.394566	0.843306
ARHGAP9	Colon_Transverse	0.25464	0.0724695	0.470078
ARHGAP9	Esophagus_Gastroesophageal_Junction	0.047055	0.0229724	0.117038
ARHGAP9	Esophagus_Mucosa	0.185226	0.0509447	0.373824
ARHGAP9	Esophagus_Muscularis	0.047055	0.0229724	0.117038
ARHGAP9	Heart_Atrial_Appendage	0.047055	0.0229724	0.117038
ARHGAP9	Heart_Left_Ventricle	0.047055	0.0229724	0.117038
ARHGAP9	Liver	0.047055	0.0229724	0.117038
ARHGAP9	Lung	0.047055	0.0229724	0.117038
ARHGAP9	Muscle_Skeletal	0.40178	0.584127	0.768668
ARHGAP9	Nerve_Tibial	0.281431	0.0757631	0.512362
ARHGAP9	Ovary	0.488822	0.716669	0.336238
ARHGAP9	Pancreas	0.488822	0.716669	0.336238
ARHGAP9	Pituitary	0.424392	0.323445	0.74947
ARHGAP9	Prostate	0.765605	0.394091	0.878624
ARHGAP9	Skin_Not_Sun_Exposed_Suprapubic	0.047055	0.0229724	0.117038
ARHGAP9	Skin_Sun_Exposed_Lower_leg	0.36568	0.437486	0.726114
ARHGAP9	Small_Intestine_Terminal_Ileum	0.361239	0.777567	0.248791
ARHGAP9	Spleen	0.212716	0.0570002	0.416616
ARHGAP9	Stomach	0.13702	0.0818917	0.310217
ARHGAP9	Testis	0.855953	0.457519	0.554178
ARHGAP9	Thyroid	0.047055	0.0229724	0.117038
ARHGAP9	Whole_Blood	0.144829	0.088075	0.319074
ARHGEF25	Adipose_Subcutaneous	0.542519	0.608541	0.21475
ARHGEF25	Adipose_Visceral_Omentum	0.269038	0.716036	0.09567
ARHGEF25	Adrenal_Gland	0.0946287	0.176911	0.046064
ARHGEF25	Artery_Aorta	0.522218	0.542306	0.188298
ARHGEF25	Artery_Coronary	0.834212	0.479463	0.596036
ARHGEF25	Artery_Tibial	0.822853	0.619799	0.342511
ARHGEF25	Brain_Amygdala	0.805023	0.455612	0.280565
ARHGEF25	Brain_Anterior_cingulate_cortex_BA24	0.0985568	0.68525	0.331299
ARHGEF25	Brain_Caudate_basal_ganglia	0.460059	0.533194	0.637818
ARHGEF25	Brain_Cerebellar_Hemisphere	0.439726	0.57087	0.590525
ARHGEF25	Brain_Cerebellum	0.316522	0.153342	0.0627263
ARHGEF25	Brain_Cortex	0.153983	0.53477	0.111158
ARHGEF25	Brain_Frontal_Cortex_BA9	0.549403	0.774023	0.464651
ARHGEF25	Brain_Hippocampus	0.147516	0.458686	0.399711
ARHGEF25	Brain_Hypothalamus	0.155439	0.432663	0.409636
ARHGEF25	Brain_Nucleus_accumbens_basal_ganglia	0.316522	0.153342	0.0627263
ARHGEF25	Brain_Putamen_basal_ganglia	0.447407	0.812263	0.426752
ARHGEF25	Brain_Spinal_cord_cervical_c-1	0.591082	0.425513	0.473416
ARHGEF25	Brain_Substantia_nigra	0.503709	0.677815	0.671967
ARHGEF25	Breast_Mammary_Tissue	0.506763	0.599291	0.202104
ARHGEF25	Cells_Cultured_fibroblasts	0.0545465	0.337222	0.0396425
ARHGEF25	Cells_EBV-transformed_lymphocytes	0.573479	0.825198	0.446663
ARHGEF25	Colon_Sigmoid	0.873582	0.50269	0.329204
ARHGEF25	Colon_Transverse	0.665365	0.974729	0.489708
ARHGEF25	Esophagus_Gastroesophageal_Junction	0.756219	0.876729	0.822681
ARHGEF25	Esophagus_Mucosa	0.766505	0.935063	0.808292
ARHGEF25	Esophagus_Muscularis	0.953672	0.371936	0.36069
ARHGEF25	Heart_Atrial_Appendage	0.442777	0.495606	0.173212
ARHGEF25	Heart_Left_Ventricle	0.525255	0.6965	0.187023
ARHGEF25	Kidney_Cortex	0.152082	0.419189	0.406048
ARHGEF25	Liver	0.0892483	0.18618	0.0484583
ARHGEF25	Lung	0.458982	0.37981	0.380995
ARHGEF25	Minor_Salivary_Gland	0.0881281	0.785932	0.301104
ARHGEF25	Muscle_Skeletal	0.909631	0.851772	0.624361
ARHGEF25	Nerve_Tibial	0.660528	0.609552	0.280619
ARHGEF25	Ovary	0.461375	0.536476	0.17496
ARHGEF25	Pancreas	0.0732029	0.236935	0.0638366
ARHGEF25	Pituitary	0.0994127	0.162553	0.0416668
ARHGEF25	Prostate	0.832395	0.830694	0.821394
ARHGEF25	Skin_Not_Sun_Exposed_Suprapubic	0.45133	0.483576	0.186474
ARHGEF25	Skin_Sun_Exposed_Lower_leg	0.424091	0.561693	0.165372
ARHGEF25	Small_Intestine_Terminal_Ileum	0.0908468	0.205597	0.0561178
ARHGEF25	Spleen	0.614796	0.784895	0.48388
ARHGEF25	Stomach	0.770363	0.822287	0.558356
ARHGEF25	Testis	0.905976	0.942206	0.715425
ARHGEF25	Thyroid	0.541584	0.499462	0.464406
ARHGEF25	Uterus	0.779584	0.778429	0.391288
ARHGEF25	Vagina	0.914524	0.935935	0.712611
ARHGEF25	Whole_Blood	0.229554	0.852476	0.680083
ATP5B	Adipose_Subcutaneous	0.385767	0.217715	0.0991285
ATP5B	Adipose_Visceral_Omentum	0.385767	0.217715	0.0991285
ATP5B	Adrenal_Gland	0.385767	0.217715	0.0991285
ATP5B	Artery_Aorta	0.385767	0.217715	0.0991285
ATP5B	Artery_Coronary	0.385767	0.217715	0.0991285
ATP5B	Artery_Tibial	0.385767	0.217715	0.0991285
ATP5B	Brain_Amygdala	0.385767	0.217715	0.0991285
ATP5B	Brain_Anterior_cingulate_cortex_BA24	0.385767	0.217715	0.0991285
ATP5B	Brain_Caudate_basal_ganglia	0.385767	0.217715	0.0991285
ATP5B	Brain_Cerebellar_Hemisphere	0.385767	0.217715	0.0991285
ATP5B	Brain_Cortex	0.385767	0.217715	0.0991285
ATP5B	Brain_Frontal_Cortex_BA9	0.385767	0.217715	0.0991285
ATP5B	Brain_Hippocampus	0.385767	0.217715	0.0991285
ATP5B	Brain_Hypothalamus	0.385767	0.217715	0.0991285
ATP5B	Brain_Nucleus_accumbens_basal_ganglia	0.385767	0.217715	0.0991285
ATP5B	Brain_Putamen_basal_ganglia	0.385767	0.217715	0.0991285
ATP5B	Brain_Spinal_cord_cervical_c-1	0.385767	0.217715	0.0991285
ATP5B	Brain_Substantia_nigra	0.385767	0.217715	0.0991285
ATP5B	Breast_Mammary_Tissue	0.385767	0.217715	0.0991285
ATP5B	Cells_Cultured_fibroblasts	0.385767	0.217715	0.0991285
ATP5B	Cells_EBV-transformed_lymphocytes	0.385767	0.217715	0.0991285
ATP5B	Colon_Sigmoid	0.385767	0.217715	0.0991285
ATP5B	Colon_Transverse	0.385767	0.217715	0.0991285
ATP5B	Esophagus_Gastroesophageal_Junction	0.385767	0.217715	0.0991285
ATP5B	Esophagus_Mucosa	0.385767	0.217715	0.0991285
ATP5B	Esophagus_Muscularis	0.385767	0.217715	0.0991285
ATP5B	Heart_Atrial_Appendage	0.385767	0.217715	0.0991285
ATP5B	Heart_Left_Ventricle	0.385767	0.217715	0.0991285
ATP5B	Kidney_Cortex	0.385767	0.217715	0.0991285
ATP5B	Liver	0.385767	0.217715	0.0991285
ATP5B	Lung	0.385767	0.217715	0.0991285
ATP5B	Minor_Salivary_Gland	0.386877	0.1908	0.109982
ATP5B	Muscle_Skeletal	0.385767	0.217715	0.0991285
ATP5B	Nerve_Tibial	0.385767	0.217715	0.0991285
ATP5B	Ovary	0.387725	0.179241	0.115685
ATP5B	Pancreas	0.385767	0.217715	0.0991285
ATP5B	Pituitary	0.385767	0.217715	0.0991285
ATP5B	Prostate	0.385767	0.217715	0.0991285
ATP5B	Skin_Not_Sun_Exposed_Suprapubic	0.385767	0.217715	0.0991285
ATP5B	Skin_Sun_Exposed_Lower_leg	0.385767	0.217715	0.0991285
ATP5B	Spleen	0.385767	0.217715	0.0991285
ATP5B	Stomach	0.385767	0.217715	0.0991285
ATP5B	Testis	0.385767	0.217715	0.0991285
ATP5B	Thyroid	0.385767	0.217715	0.0991285
ATP5B	Uterus	0.385767	0.217715	0.0991285
ATP5B	Vagina	0.387992	0.17323	0.118629
ATP5B	Whole_Blood	0.385767	0.217715	0.0991285
B4GALNT1	Adipose_Subcutaneous	0.03794	0.933461	0.0710102
B4GALNT1	Adipose_Visceral_Omentum	0.162545	0.977697	0.346529
B4GALNT1	Adrenal_Gland	0.03785	0.994891	0.0665189
B4GALNT1	Artery_Aorta	0.03785	0.994891	0.0665189
B4GALNT1	Artery_Coronary	0.03834	0.97405	0.0672763
B4GALNT1	Artery_Tibial	0.0309153	0.957469	0.0587297
B4GALNT1	Brain_Amygdala	0.03834	0.97405	0.0672763
B4GALNT1	Brain_Anterior_cingulate_cortex_BA24	0.03834	0.97405	0.0672763
B4GALNT1	Brain_Caudate_basal_ganglia	0.03785	0.994891	0.0665189
B4GALNT1	Brain_Cerebellar_Hemisphere	0.03794	0.933461	0.0710102
B4GALNT1	Brain_Cerebellum	0.03834	0.97405	0.0672763
B4GALNT1	Brain_Cortex	0.0278994	0.703166	0.0302647
B4GALNT1	Brain_Frontal_Cortex_BA9	0.03785	0.994891	0.0665189
B4GALNT1	Brain_Hippocampus	0.03834	0.97405	0.0672763
B4GALNT1	Brain_Hypothalamus	0.03785	0.994891	0.0665189
B4GALNT1	Brain_Putamen_basal_ganglia	0.03794	0.933461	0.0710102
B4GALNT1	Brain_Substantia_nigra	0.03794	0.933461	0.0710102
B4GALNT1	Breast_Mammary_Tissue	0.03785	0.994891	0.0665189
B4GALNT1	Cells_Cultured_fibroblasts	0.03785	0.994891	0.0665189
B4GALNT1	Cells_EBV-transformed_lymphocytes	0.0516798	0.775077	0.0604505
B4GALNT1	Colon_Sigmoid	0.03785	0.994891	0.0665189
B4GALNT1	Colon_Transverse	0.296142	0.900012	0.545503
B4GALNT1	Esophagus_Gastroesophageal_Junction	0.03834	0.97405	0.0672763
B4GALNT1	Esophagus_Mucosa	0.03785	0.994891	0.0665189
B4GALNT1	Esophagus_Muscularis	0.03794	0.933461	0.0710102
B4GALNT1	Heart_Atrial_Appendage	0.03785	0.994891	0.0665189
B4GALNT1	Heart_Left_Ventricle	0.03794	0.933461	0.0710102
B4GALNT1	Kidney_Cortex	0.03794	0.933461	0.0710102
B4GALNT1	Liver	0.03785	0.994891	0.0665189
B4GALNT1	Lung	0.293553	0.833273	0.404206
B4GALNT1	Minor_Salivary_Gland	0.03834	0.97405	0.0672763
B4GALNT1	Muscle_Skeletal	0.03785	0.994891	0.0665189
B4GALNT1	Nerve_Tibial	0.042709	0.969279	0.0761777
B4GALNT1	Ovary	0.03834	0.97405	0.0672763
B4GALNT1	Pancreas	0.03834	0.97405	0.0672763
B4GALNT1	Pituitary	0.03794	0.933461	0.0710102
B4GALNT1	Prostate	0.03785	0.994891	0.0665189
B4GALNT1	Skin_Not_Sun_Exposed_Suprapubic	0.502812	0.988094	0.635453
B4GALNT1	Skin_Sun_Exposed_Lower_leg	0.03794	0.933461	0.0710102
B4GALNT1	Small_Intestine_Terminal_Ileum	0.03785	0.994891	0.0665189
B4GALNT1	Spleen	0.366105	0.731078	0.473503
B4GALNT1	Stomach	0.03785	0.994891	0.0665189
B4GALNT1	Testis	0.03794	0.933461	0.0710102
B4GALNT1	Thyroid	0.03794	0.933461	0.0710102
B4GALNT1	Uterus	0.03794	0.933461	0.0710102
B4GALNT1	Vagina	0.03785	0.994891	0.0665189
BAZ2A	Adipose_Subcutaneous	0.150602	0.111574	0.0364993
BAZ2A	Adipose_Visceral_Omentum	0.825947	0.0672823	0.594459
BAZ2A	Adrenal_Gland	0.150602	0.111574	0.0364993
BAZ2A	Artery_Aorta	0.808637	0.0640723	0.618147
BAZ2A	Artery_Coronary	0.150602	0.111574	0.0364993
BAZ2A	Artery_Tibial	0.8307	0.0678847	0.587314
BAZ2A	Brain_Amygdala	0.150602	0.111574	0.0364993
BAZ2A	Brain_Anterior_cingulate_cortex_BA24	0.699339	0.0541042	0.807851
BAZ2A	Brain_Caudate_basal_ganglia	0.150602	0.111574	0.0364993
BAZ2A	Brain_Cerebellar_Hemisphere	0.150602	0.111574	0.0364993
BAZ2A	Brain_Cerebellum	0.667359	0.0494169	0.861197
BAZ2A	Brain_Cortex	0.150602	0.111574	0.0364993
BAZ2A	Brain_Frontal_Cortex_BA9	0.600073	0.0426704	0.988511
BAZ2A	Brain_Hippocampus	0.150602	0.111574	0.0364993
BAZ2A	Brain_Hypothalamus	0.774655	0.0606122	0.673529
BAZ2A	Brain_Nucleus_accumbens_basal_ganglia	0.68262	0.0506902	0.832255
BAZ2A	Brain_Putamen_basal_ganglia	0.150602	0.111574	0.0364993
BAZ2A	Brain_Spinal_cord_cervical_c-1	0.84018	0.0699119	0.575155
BAZ2A	Breast_Mammary_Tissue	0.848219	0.0712329	0.563962
BAZ2A	Cells_Cultured_fibroblasts	0.150602	0.111574	0.0364993
BAZ2A	Cells_EBV-transformed_lymphocytes	0.894722	0.0804921	0.504229
BAZ2A	Colon_Sigmoid	0.150602	0.111574	0.0364993
BAZ2A	Colon_Transverse	0.848219	0.0712329	0.563962
BAZ2A	Esophagus_Gastroesophageal_Junction	0.808218	0.0644116	0.619822
BAZ2A	Esophagus_Mucosa	0.848219	0.0712329	0.563962
BAZ2A	Esophagus_Muscularis	0.848219	0.0712329	0.563962
BAZ2A	Heart_Atrial_Appendage	0.833645	0.0686788	0.583932
BAZ2A	Heart_Left_Ventricle	0.848219	0.0712329	0.563962
BAZ2A	Kidney_Cortex	0.150602	0.111574	0.0364993
BAZ2A	Liver	0.838562	0.069523	0.577125
BAZ2A	Lung	0.833806	0.0685374	0.583299
BAZ2A	Minor_Salivary_Gland	0.840076	0.0697368	0.574925
BAZ2A	Muscle_Skeletal	0.859335	0.0733004	0.549167
BAZ2A	Nerve_Tibial	0.820338	0.0664007	0.602508
BAZ2A	Ovary	0.80233	0.0631973	0.627628
BAZ2A	Pancreas	0.150602	0.111574	0.0364993
BAZ2A	Pituitary	0.150602	0.111574	0.0364993
BAZ2A	Prostate	0.822701	0.0661574	0.597563
BAZ2A	Skin_Not_Sun_Exposed_Suprapubic	0.869228	0.0752486	0.536348
BAZ2A	Skin_Sun_Exposed_Lower_leg	0.150602	0.111574	0.0364993
BAZ2A	Small_Intestine_Terminal_Ileum	0.870891	0.0755849	0.534221
BAZ2A	Spleen	0.831646	0.0683898	0.586839
BAZ2A	Stomach	0.841765	0.0700486	0.572649
BAZ2A	Testis	0.799434	0.0625319	0.631288
BAZ2A	Thyroid	0.150602	0.111574	0.0364993
BAZ2A	Uterus	0.150602	0.111574	0.0364993
BAZ2A	Vagina	0.150602	0.111574	0.0364993
BAZ2A	Whole_Blood	0.150602	0.111574	0.0364993
DCTN2	Adipose_Visceral_Omentum	0.446942	0.569367	0.674567
DCTN2	Artery_Aorta	0.605344	0.490148	0.434817
DCTN2	Brain_Cortex	0.605344	0.490148	0.434817
DCTN2	Kidney_Cortex	0.638532	0.487058	0.485062
DCTN2	Lung	0.638532	0.487058	0.485062
DCTN2	Muscle_Skeletal	0.605344	0.490148	0.434817
DCTN2	Ovary	0.621214	0.476707	0.448123
DCTN2	Pituitary	0.605344	0.490148	0.434817
DCTN2	Prostate	0.605344	0.490148	0.434817
DCTN2	Thyroid	0.621214	0.476707	0.448123
DDIT3	Artery_Tibial	0.786857	0.357466	0.593979
DDIT3	Brain_Anterior_cingulate_cortex_BA24	0.574011	0.513376	0.431579
DDIT3	Brain_Caudate_basal_ganglia	0.43829	0.662076	0.311502
DDIT3	Brain_Cerebellar_Hemisphere	0.277032	0.151563	0.508408
DDIT3	Brain_Cerebellum	0.574011	0.513376	0.431579
DDIT3	Brain_Cortex	0.574011	0.513376	0.431579
DDIT3	Brain_Frontal_Cortex_BA9	0.176499	0.687703	0.188975
DDIT3	Brain_Nucleus_accumbens_basal_ganglia	0.626746	0.465295	0.477223
DDIT3	Brain_Putamen_basal_ganglia	0.413614	0.600565	0.308252
DDIT3	Breast_Mammary_Tissue	0.626746	0.465295	0.477223
DDIT3	Cells_Cultured_fibroblasts	0.574011	0.513376	0.431579
DDIT3	Colon_Sigmoid	0.574011	0.513376	0.431579
DDIT3	Colon_Transverse	0.574011	0.513376	0.431579
DDIT3	Esophagus_Gastroesophageal_Junction	0.620577	0.505353	0.468952
DDIT3	Ovary	0.574011	0.513376	0.431579
DDIT3	Skin_Not_Sun_Exposed_Suprapubic	0.43829	0.662076	0.311502
DDIT3	Stomach	0.620577	0.505353	0.468952
DDIT3	Testis	0.626746	0.465295	0.477223
DDIT3	Thyroid	0.43829	0.662076	0.311502
DDIT3	Whole_Blood	0.574011	0.513376	0.431579
DTX3	Brain_Amygdala	0.848879	0.865626	0.502599
DTX3	Brain_Anterior_cingulate_cortex_BA24	0.848879	0.865626	0.502599
DTX3	Brain_Caudate_basal_ganglia	0.844972	0.913134	0.625745
DTX3	Brain_Cerebellar_Hemisphere	0.848879	0.865626	0.502599
DTX3	Brain_Cerebellum	0.848879	0.865626	0.502599
DTX3	Brain_Cortex	0.848879	0.865626	0.502599
DTX3	Brain_Frontal_Cortex_BA9	0.848879	0.865626	0.502599
DTX3	Brain_Hypothalamus	0.848879	0.865626	0.502599
DTX3	Brain_Nucleus_accumbens_basal_ganglia	0.848879	0.865626	0.502599
DTX3	Brain_Putamen_basal_ganglia	0.848879	0.865626	0.502599
DTX3	Brain_Spinal_cord_cervical_c-1	0.848879	0.865626	0.502599
DTX3	Cells_Cultured_fibroblasts	0.346988	0.139296	0.0724647
DTX3	Cells_EBV-transformed_lymphocytes	0.848879	0.865626	0.502599
DTX3	Heart_Atrial_Appendage	0.282896	0.553612	0.237712
DTX3	Heart_Left_Ventricle	0.848879	0.865626	0.502599
DTX3	Lung	0.355932	0.767356	0.301826
DTX3	Nerve_Tibial	0.346988	0.139296	0.0724647
DTX3	Pituitary	0.848879	0.865626	0.502599
DTX3	Prostate	0.355932	0.767356	0.301826
DTX3	Spleen	0.532505	0.882753	0.939877
DTX3	Thyroid	0.848879	0.865626	0.502599
GLI1	Adipose_Subcutaneous	0.928923	0.166052	0.324879
GLI1	Adipose_Visceral_Omentum	0.0498364	0.505802	0.0122047
GLI1	Adrenal_Gland	0.269697	0.0995742	0.0391431
GLI1	Artery_Aorta	0.750057	0.832761	0.486834
GLI1	Artery_Coronary	0.306344	0.645546	0.274977
GLI1	Artery_Tibial	0.776412	0.873653	0.528269
GLI1	Brain_Amygdala	0.328693	0.0544098	0.945503
GLI1	Brain_Anterior_cingulate_cortex_BA24	0.0606594	0.210786	0.158716
GLI1	Brain_Caudate_basal_ganglia	0.989754	0.189404	0.361726
GLI1	Brain_Cerebellar_Hemisphere	0.0606594	0.210786	0.158716
GLI1	Brain_Cerebellum	0.0640448	0.194526	0.187812
GLI1	Brain_Cortex	0.0606594	0.210786	0.158716
GLI1	Brain_Frontal_Cortex_BA9	0.269627	0.100309	0.0380439
GLI1	Brain_Hypothalamus	0.264518	0.0640923	0.795633
GLI1	Brain_Nucleus_accumbens_basal_ganglia	0.0268522	0.702404	0.0253673
GLI1	Brain_Putamen_basal_ganglia	0.0606594	0.210786	0.158716
GLI1	Brain_Spinal_cord_cervical_c-1	0.68724	0.0423663	0.535913
GLI1	Brain_Substantia_nigra	0.441855	0.0309438	0.777405
GLI1	Breast_Mammary_Tissue	0.281637	0.113188	0.0375917
GLI1	Cells_Cultured_fibroblasts	0.580344	0.817244	0.878553
GLI1	Cells_EBV-transformed_lymphocytes	0.0606594	0.210786	0.158716
GLI1	Colon_Sigmoid	0.551454	0.516724	0.227526
GLI1	Colon_Transverse	0.0931093	0.144395	0.278369
GLI1	Esophagus_Gastroesophageal_Junction	0.120276	0.199914	0.0173119
GLI1	Esophagus_Mucosa	0.269627	0.100309	0.0380439
GLI1	Esophagus_Muscularis	0.0606594	0.210786	0.158716
GLI1	Heart_Left_Ventricle	0.0606594	0.210786	0.158716
GLI1	Kidney_Cortex	0.0606594	0.210786	0.158716
GLI1	Liver	0.0606594	0.210786	0.158716
GLI1	Lung	0.0606594	0.210786	0.158716
GLI1	Muscle_Skeletal	0.0620881	0.205624	0.164349
GLI1	Nerve_Tibial	0.283755	0.337818	0.0646107
GLI1	Ovary	0.0606594	0.210786	0.158716
GLI1	Pancreas	0.0656341	0.323266	0.0110126
GLI1	Pituitary	0.0299201	0.971944	0.0160719
GLI1	Prostate	0.0640671	0.473491	0.0158469
GLI1	Skin_Not_Sun_Exposed_Suprapubic	0.0606594	0.210786	0.158716
GLI1	Skin_Sun_Exposed_Lower_leg	0.0606594	0.210786	0.158716
GLI1	Small_Intestine_Terminal_Ileum	0.0606594	0.210786	0.158716
GLI1	Spleen	0.381578	0.0776533	0.0593145
GLI1	Stomach	0.0606594	0.210786	0.158716
GLI1	Testis	0.0915647	0.266738	0.0147919
GLI1	Thyroid	0.230594	0.599325	0.219002
GLI1	Uterus	0.0841318	0.26089	0.0128246
GLI1	Vagina	0.097788	0.228988	0.0142434
GLI1	Whole_Blood	0.302518	0.159563	0.0471848
GLS2	Adipose_Visceral_Omentum	0.633884	0.20104	0.866376
GLS2	Artery_Coronary	0.951871	0.344272	0.754244
GLS2	Artery_Tibial	0.61205	0.809926	0.5109
GLS2	Brain_Amygdala	0.633884	0.20104	0.866376
GLS2	Brain_Anterior_cingulate_cortex_BA24	0.475395	0.643816	0.366802
GLS2	Brain_Caudate_basal_ganglia	0.633884	0.20104	0.866376
GLS2	Brain_Cortex	0.61205	0.809926	0.5109
GLS2	Brain_Frontal_Cortex_BA9	0.633884	0.20104	0.866376
GLS2	Brain_Hippocampus	0.633884	0.20104	0.866376
GLS2	Brain_Hypothalamus	0.633884	0.20104	0.866376
GLS2	Brain_Nucleus_accumbens_basal_ganglia	0.633884	0.20104	0.866376
GLS2	Brain_Putamen_basal_ganglia	0.61205	0.809926	0.5109
GLS2	Brain_Spinal_cord_cervical_c-1	0.633884	0.20104	0.866376
GLS2	Brain_Substantia_nigra	0.475395	0.643816	0.366802
GLS2	Cells_EBV-transformed_lymphocytes	0.633884	0.20104	0.866376
GLS2	Colon_Sigmoid	0.633884	0.20104	0.866376
GLS2	Colon_Transverse	0.561307	0.218634	0.729541
GLS2	Esophagus_Gastroesophageal_Junction	0.681102	0.205193	0.939913
GLS2	Esophagus_Mucosa	0.633884	0.20104	0.866376
GLS2	Esophagus_Muscularis	0.61205	0.809926	0.5109
GLS2	Heart_Atrial_Appendage	0.633884	0.20104	0.866376
GLS2	Heart_Left_Ventricle	0.633884	0.20104	0.866376
GLS2	Lung	0.0595	0.29015	0.0829789
GLS2	Minor_Salivary_Gland	0.633884	0.20104	0.866376
GLS2	Nerve_Tibial	0.61205	0.809926	0.5109
GLS2	Ovary	0.633884	0.20104	0.866376
GLS2	Prostate	0.633884	0.20104	0.866376
GLS2	Small_Intestine_Terminal_Ileum	0.633884	0.20104	0.866376
GLS2	Stomach	0.633884	0.20104	0.866376
GLS2	Testis	0.61205	0.809926	0.5109
GLS2	Uterus	0.633884	0.20104	0.866376
GLS2	Whole_Blood	0.633884	0.20104	0.866376
GPR182	Adipose_Subcutaneous	0.099358	0.821934	0.0804197
GPR182	Adipose_Visceral_Omentum	0.099358	0.821934	0.0804197
GPR182	Adrenal_Gland	0.006628	0.180857	0.0309377
GPR182	Artery_Aorta	0.100801	0.827366	0.0816334
GPR182	Artery_Coronary	0.100029	0.824622	0.0809896
GPR182	Artery_Tibial	0.097714	0.815492	0.0790341
GPR182	Brain_Cerebellar_Hemisphere	0.097714	0.815492	0.0790341
GPR182	Brain_Cerebellum	0.100029	0.824622	0.0809896
GPR182	Brain_Cortex	0.100029	0.824622	0.0809896
GPR182	Brain_Frontal_Cortex_BA9	0.097714	0.815492	0.0790341
GPR182	Brain_Spinal_cord_cervical_c-1	0.100029	0.824622	0.0809896
GPR182	Breast_Mammary_Tissue	0.100801	0.827366	0.0816334
GPR182	Cells_EBV-transformed_lymphocytes	0.097714	0.815492	0.0790341
GPR182	Colon_Sigmoid	0.100029	0.824622	0.0809896
GPR182	Colon_Transverse	0.097714	0.815492	0.0790341
GPR182	Esophagus_Gastroesophageal_Junction	0.099358	0.821934	0.0804197
GPR182	Esophagus_Mucosa	0.100029	0.824622	0.0809896
GPR182	Esophagus_Muscularis	0.097714	0.815492	0.0790341
GPR182	Heart_Atrial_Appendage	0.097714	0.815492	0.0790341
GPR182	Heart_Left_Ventricle	0.097714	0.815492	0.0790341
GPR182	Kidney_Cortex	0.097714	0.815492	0.0790341
GPR182	Liver	0.100801	0.827366	0.0816334
GPR182	Lung	0.097714	0.815492	0.0790341
GPR182	Minor_Salivary_Gland	0.100029	0.824622	0.0809896
GPR182	Muscle_Skeletal	0.100029	0.824622	0.0809896
GPR182	Nerve_Tibial	0.100029	0.824622	0.0809896
GPR182	Ovary	0.100029	0.824622	0.0809896
GPR182	Pancreas	0.097714	0.815492	0.0790341
GPR182	Pituitary	0.100029	0.824622	0.0809896
GPR182	Prostate	0.100029	0.824622	0.0809896
GPR182	Skin_Not_Sun_Exposed_Suprapubic	0.099358	0.821934	0.0804197
GPR182	Skin_Sun_Exposed_Lower_leg	0.099358	0.821934	0.0804197
GPR182	Small_Intestine_Terminal_Ileum	0.097714	0.815492	0.0790341
GPR182	Spleen	0.097714	0.815492	0.0790341
GPR182	Stomach	0.097714	0.815492	0.0790341
GPR182	Testis	0.574889	0.902594	0.34186
GPR182	Thyroid	0.099358	0.821934	0.0804197
GPR182	Uterus	0.100029	0.824622	0.0809896
GPR182	Vagina	0.097714	0.815492	0.0790341
GPR182	Whole_Blood	0.100801	0.827366	0.0816334
HSD17B6	Adipose_Subcutaneous	0.0898	0.0273645	0.759862
HSD17B6	Adipose_Visceral_Omentum	0.142626	0.678936	0.319628
HSD17B6	Adrenal_Gland	0.595328	0.0753158	0.928905
HSD17B6	Artery_Aorta	0.142626	0.678936	0.319628
HSD17B6	Artery_Tibial	0.600307	0.249819	0.338433
HSD17B6	Brain_Amygdala	0.142626	0.678936	0.319628
HSD17B6	Brain_Cerebellar_Hemisphere	0.142626	0.678936	0.319628
HSD17B6	Brain_Cerebellum	0.022498	0.695935	0.248812
HSD17B6	Brain_Cortex	0.0386172	0.828025	0.256499
HSD17B6	Brain_Hypothalamus	0.0435146	0.499496	0.360025
HSD17B6	Brain_Putamen_basal_ganglia	0.142626	0.678936	0.319628
HSD17B6	Brain_Spinal_cord_cervical_c-1	0.142626	0.678936	0.319628
HSD17B6	Brain_Substantia_nigra	0.142626	0.678936	0.319628
HSD17B6	Breast_Mammary_Tissue	0.142626	0.678936	0.319628
HSD17B6	Cells_EBV-transformed_lymphocytes	0.142626	0.678936	0.319628
HSD17B6	Colon_Sigmoid	0.426965	0.440695	0.190973
HSD17B6	Colon_Transverse	0.142626	0.678936	0.319628
HSD17B6	Esophagus_Gastroesophageal_Junction	0.426965	0.440695	0.190973
HSD17B6	Esophagus_Muscularis	0.498206	0.255132	0.291676
HSD17B6	Heart_Atrial_Appendage	0.142626	0.678936	0.319628
HSD17B6	Heart_Left_Ventricle	0.142626	0.678936	0.319628
HSD17B6	Minor_Salivary_Gland	0.142626	0.678936	0.319628
HSD17B6	Muscle_Skeletal	0.142626	0.678936	0.319628
HSD17B6	Nerve_Tibial	0.142626	0.678936	0.319628
HSD17B6	Ovary	0.142626	0.678936	0.319628
HSD17B6	Pancreas	0.142626	0.678936	0.319628
HSD17B6	Pituitary	0.142626	0.678936	0.319628
HSD17B6	Prostate	0.142626	0.678936	0.319628
HSD17B6	Skin_Not_Sun_Exposed_Suprapubic	0.142626	0.678936	0.319628
HSD17B6	Small_Intestine_Terminal_Ileum	0.142626	0.678936	0.319628
HSD17B6	Testis	0.142626	0.678936	0.319628
HSD17B6	Thyroid	0.142626	0.678936	0.319628
HSD17B6	Uterus	0.142626	0.678936	0.319628
HSD17B6	Vagina	0.142626	0.678936	0.319628
HSD17B6	Whole_Blood	0.142626	0.678936	0.319628
INHBC	Brain_Cerebellar_Hemisphere	0.902482	0.274093	0.831567
INHBC	Brain_Cerebellum	0.902482	0.274093	0.831567
INHBC	Brain_Putamen_basal_ganglia	0.902482	0.274093	0.831567
INHBC	Testis	0.902482	0.274093	0.831567
INHBE	Adipose_Subcutaneous	0.432641	0.580017	0.203679
INHBE	Adrenal_Gland	0.385666	0.413933	0.559586
INHBE	Brain_Caudate_basal_ganglia	0.385666	0.413933	0.559586
INHBE	Brain_Cortex	0.822614	0.772657	0.995479
INHBE	Brain_Nucleus_accumbens_basal_ganglia	0.822614	0.772657	0.995479
INHBE	Brain_Substantia_nigra	0.822614	0.772657	0.995479
INHBE	Colon_Sigmoid	0.272599	0.15849	0.529536
INHBE	Esophagus_Gastroesophageal_Junction	0.385666	0.413933	0.559586
INHBE	Esophagus_Mucosa	0.385666	0.413933	0.559586
INHBE	Esophagus_Muscularis	0.822614	0.772657	0.995479
INHBE	Lung	0.822614	0.772657	0.995479
INHBE	Skin_Not_Sun_Exposed_Suprapubic	0.28747	0.128416	0.539276
INHBE	Skin_Sun_Exposed_Lower_leg	0.96971	0.869054	0.837392
INHBE	Thyroid	0.822614	0.772657	0.995479
KIF5A	Adrenal_Gland	0.126545	0.396055	0.223147
KIF5A	Artery_Aorta	0.373371	0.860477	0.566446
KIF5A	Artery_Tibial	0.446942	0.569367	0.674567
KIF5A	Brain_Amygdala	0.373371	0.860477	0.566446
KIF5A	Brain_Cerebellar_Hemisphere	0.126545	0.396055	0.223147
KIF5A	Brain_Substantia_nigra	0.373371	0.860477	0.566446
KIF5A	Breast_Mammary_Tissue	0.373371	0.860477	0.566446
KIF5A	Esophagus_Mucosa	0.373371	0.860477	0.566446
KIF5A	Esophagus_Muscularis	0.373371	0.860477	0.566446
KIF5A	Heart_Atrial_Appendage	0.373371	0.860477	0.566446
KIF5A	Heart_Left_Ventricle	0.373371	0.860477	0.566446
KIF5A	Liver	0.373371	0.860477	0.566446
KIF5A	Lung	0.126545	0.396055	0.223147
KIF5A	Muscle_Skeletal	0.605344	0.490148	0.434817
KIF5A	Nerve_Tibial	0.446942	0.569367	0.674567
KIF5A	Skin_Not_Sun_Exposed_Suprapubic	0.373371	0.860477	0.566446
KIF5A	Skin_Sun_Exposed_Lower_leg	0.373371	0.860477	0.566446
KIF5A	Stomach	0.126545	0.396055	0.223147
KIF5A	Thyroid	0.052634	0.209864	0.0541933
KIF5A	Uterus	0.373371	0.860477	0.566446
KIF5A	Vagina	0.373371	0.860477	0.566446
LRP1	Adipose_Subcutaneous	1.94e-24	0.858672	8.79e-20
LRP1	Adipose_Visceral_Omentum	5.64e-49	0.92695	3.72e-38
LRP1	Artery_Aorta	5.64e-49	0.92695	3.72e-38
LRP1	Artery_Coronary	1.57e-46	0.382735	6.46e-37
LRP1	Artery_Tibial	5.64e-49	0.92695	3.72e-38
LRP1	Brain_Cerebellar_Hemisphere	6.72e-14	0.884136	0.000700843
LRP1	Brain_Cerebellum	6.11e-10	0.144044	8.09e-07
LRP1	Cells_Cultured_fibroblasts	5.64e-49	0.92695	3.72e-38
LRP1	Colon_Transverse	2.74e-06	0.945189	0.0014765
LRP1	Esophagus_Mucosa	2.74e-06	0.945189	0.0014765
LRP1	Esophagus_Muscularis	1.94e-24	0.858672	8.79e-20
LRP1	Heart_Atrial_Appendage	1.29e-24	0.56852	5.25e-21
LRP1	Heart_Left_Ventricle	1.29e-24	0.56852	5.25e-21
LRP1	Muscle_Skeletal	1.94e-24	0.858672	8.79e-20
LRP1	Nerve_Tibial	2.63e-06	0.660093	4.11e-07
LRP1	Ovary	9.1e-07	0.857954	4.4e-07
LRP1	Pituitary	0.835138	0.0214093	0.269908
LRP1	Skin_Not_Sun_Exposed_Suprapubic	3.23e-11	0.130231	8.12e-08
LRP1	Skin_Sun_Exposed_Lower_leg	0.835138	0.0214093	0.269908
LRP1	Testis	0.011111	0.915945	0.000166527
MARS	Adipose_Subcutaneous	0.915981	0.440108	0.601038
MARS	Adipose_Visceral_Omentum	0.933589	0.438284	0.617428
MARS	Artery_Tibial	0.958716	0.29538	0.666983
MARS	Brain_Caudate_basal_ganglia	0.980865	0.447748	0.675913
MARS	Brain_Cerebellar_Hemisphere	0.968371	0.457115	0.66449
MARS	Brain_Cerebellum	0.952453	0.501245	0.631641
MARS	Brain_Hippocampus	0.968371	0.457115	0.66449
MARS	Brain_Putamen_basal_ganglia	0.968371	0.457115	0.66449
MARS	Brain_Substantia_nigra	0.980865	0.447748	0.675913
MARS	Cells_Cultured_fibroblasts	0.958499	0.287557	0.661178
MARS	Cells_EBV-transformed_lymphocytes	0.897639	0.328171	0.788908
MARS	Colon_Sigmoid	0.897639	0.328171	0.788908
MARS	Esophagus_Gastroesophageal_Junction	0.897639	0.328171	0.788908
MARS	Esophagus_Mucosa	0.897639	0.328171	0.788908
MARS	Heart_Atrial_Appendage	0.968371	0.457115	0.66449
MARS	Kidney_Cortex	0.968371	0.457115	0.66449
MARS	Liver	0.897639	0.328171	0.788908
MARS	Lung	0.952453	0.501245	0.631641
MARS	Muscle_Skeletal	0.526089	0.620369	0.405358
MARS	Nerve_Tibial	0.897639	0.328171	0.788908
MARS	Ovary	0.897639	0.328171	0.788908
MARS	Skin_Not_Sun_Exposed_Suprapubic	0.952453	0.501245	0.631641
MARS	Skin_Sun_Exposed_Lower_leg	0.897639	0.328171	0.788908
MARS	Small_Intestine_Terminal_Ileum	0.923826	0.430258	0.602708
MARS	Spleen	0.968371	0.457115	0.66449
MARS	Testis	0.980865	0.447748	0.675913
MARS	Thyroid	0.458981	0.701104	0.348376
MARS	Vagina	0.968371	0.457115	0.66449
MARS	Whole_Blood	0.96971	0.869054	0.837392
MBD6	Artery_Tibial	0.626746	0.465295	0.477223
MBD6	Brain_Amygdala	0.626746	0.465295	0.477223
MBD6	Brain_Anterior_cingulate_cortex_BA24	0.574011	0.513376	0.431579
MBD6	Brain_Caudate_basal_ganglia	0.626746	0.465295	0.477223
MBD6	Brain_Cerebellar_Hemisphere	0.574011	0.513376	0.431579
MBD6	Brain_Cerebellum	0.574011	0.513376	0.431579
MBD6	Brain_Cortex	0.574011	0.513376	0.431579
MBD6	Brain_Frontal_Cortex_BA9	0.620577	0.505353	0.468952
MBD6	Brain_Nucleus_accumbens_basal_ganglia	0.626746	0.465295	0.477223
MBD6	Brain_Putamen_basal_ganglia	0.786857	0.357466	0.593979
MBD6	Brain_Spinal_cord_cervical_c-1	0.626746	0.465295	0.477223
MBD6	Brain_Substantia_nigra	0.626746	0.465295	0.477223
MBD6	Breast_Mammary_Tissue	0.626746	0.465295	0.477223
MBD6	Cells_Cultured_fibroblasts	0.620577	0.505353	0.468952
MBD6	Esophagus_Mucosa	0.32286	0.593559	0.211837
MBD6	Esophagus_Muscularis	0.574011	0.513376	0.431579
MBD6	Heart_Atrial_Appendage	0.626746	0.465295	0.477223
MBD6	Heart_Left_Ventricle	0.620577	0.505353	0.468952
MBD6	Lung	0.786857	0.357466	0.593979
MBD6	Muscle_Skeletal	0.574011	0.513376	0.431579
MBD6	Nerve_Tibial	0.626746	0.465295	0.477223
MBD6	Pancreas	0.786857	0.357466	0.593979
MBD6	Pituitary	0.574011	0.513376	0.431579
MBD6	Skin_Not_Sun_Exposed_Suprapubic	0.574011	0.513376	0.431579
MBD6	Skin_Sun_Exposed_Lower_leg	0.574011	0.513376	0.431579
MBD6	Testis	0.620577	0.505353	0.468952
MBD6	Thyroid	0.43829	0.662076	0.311502
MBD6	Vagina	0.43829	0.662076	0.311502
MBD6	Whole_Blood	0.424392	0.323445	0.74947
MIP	Adrenal_Gland	0.602217	0.902097	0.98811
MIP	Brain_Amygdala	0.602217	0.902097	0.98811
MIP	Brain_Anterior_cingulate_cortex_BA24	0.602217	0.902097	0.98811
MIP	Brain_Caudate_basal_ganglia	0.602217	0.902097	0.98811
MIP	Brain_Cerebellar_Hemisphere	0.602217	0.902097	0.98811
MIP	Brain_Cerebellum	0.602217	0.902097	0.98811
MIP	Brain_Cortex	0.602217	0.902097	0.98811
MIP	Brain_Frontal_Cortex_BA9	0.602217	0.902097	0.98811
MIP	Brain_Hippocampus	0.362469	0.174336	0.418184
MIP	Brain_Hypothalamus	0.602217	0.902097	0.98811
MIP	Brain_Nucleus_accumbens_basal_ganglia	0.588838	0.925041	0.968832
MIP	Brain_Putamen_basal_ganglia	0.602217	0.902097	0.98811
MIP	Brain_Spinal_cord_cervical_c-1	0.602217	0.902097	0.98811
MIP	Brain_Substantia_nigra	0.602217	0.902097	0.98811
MIP	Heart_Atrial_Appendage	0.602217	0.902097	0.98811
MIP	Liver	0.602217	0.902097	0.98811
MIP	Pancreas	0.594054	0.915661	0.976652
MIP	Pituitary	0.602217	0.902097	0.98811
MIP	Spleen	0.602217	0.902097	0.98811
MIP	Testis	0.790221	0.335586	0.979483
MYO1A	Adipose_Subcutaneous	0.835138	0.0214093	0.269908
MYO1A	Adipose_Visceral_Omentum	0.835138	0.0214093	0.269908
MYO1A	Adrenal_Gland	0.256986	0.903229	0.230473
MYO1A	Artery_Aorta	0.256986	0.903229	0.230473
MYO1A	Artery_Tibial	0.835138	0.0214093	0.269908
MYO1A	Brain_Amygdala	0.829312	0.0214688	0.266534
MYO1A	Brain_Anterior_cingulate_cortex_BA24	0.835138	0.0214093	0.269908
MYO1A	Brain_Cerebellar_Hemisphere	0.835138	0.0214093	0.269908
MYO1A	Brain_Cerebellum	0.835138	0.0214093	0.269908
MYO1A	Brain_Cortex	0.835138	0.0214093	0.269908
MYO1A	Brain_Frontal_Cortex_BA9	0.256986	0.903229	0.230473
MYO1A	Brain_Hippocampus	0.835138	0.0214093	0.269908
MYO1A	Brain_Hypothalamus	0.835138	0.0214093	0.269908
MYO1A	Brain_Nucleus_accumbens_basal_ganglia	0.835138	0.0214093	0.269908
MYO1A	Brain_Spinal_cord_cervical_c-1	0.97096	0.0217459	0.314301
MYO1A	Brain_Substantia_nigra	0.835138	0.0214093	0.269908
MYO1A	Breast_Mammary_Tissue	0.881099	0.0217271	0.299812
MYO1A	Cells_EBV-transformed_lymphocytes	0.256986	0.903229	0.230473
MYO1A	Colon_Sigmoid	0.835138	0.0214093	0.269908
MYO1A	Colon_Transverse	0.835138	0.0214093	0.269908
MYO1A	Esophagus_Gastroesophageal_Junction	0.003546	0.118494	0.0154044
MYO1A	Esophagus_Mucosa	0.813586	0.0214478	0.257033
MYO1A	Heart_Atrial_Appendage	0.004001	0.841437	0.0949521
MYO1A	Liver	0.835138	0.0214093	0.269908
MYO1A	Lung	0.413167	0.464364	0.587934
MYO1A	Minor_Salivary_Gland	0.256986	0.903229	0.230473
MYO1A	Muscle_Skeletal	0.256986	0.903229	0.230473
MYO1A	Nerve_Tibial	0.413167	0.464364	0.587934
MYO1A	Ovary	0.256986	0.903229	0.230473
MYO1A	Pancreas	0.256986	0.903229	0.230473
MYO1A	Pituitary	0.794985	0.0219023	0.247345
MYO1A	Prostate	0.835138	0.0214093	0.269908
MYO1A	Skin_Sun_Exposed_Lower_leg	0.256986	0.903229	0.230473
MYO1A	Spleen	0.800607	0.0215394	0.249637
MYO1A	Testis	0.779168	0.021542	0.237284
MYO1A	Thyroid	0.835138	0.0214093	0.269908
MYO1A	Uterus	0.256986	0.903229	0.230473
MYO1A	Vagina	0.835138	0.0214093	0.269908
MYO1A	Whole_Blood	0.256986	0.903229	0.230473
NAB2	Adipose_Subcutaneous	2.05e-06	0.324253	0.0142375
NAB2	Adipose_Visceral_Omentum	0.052128	0.776199	0.156579
NAB2	Adrenal_Gland	0.052128	0.776199	0.156579
NAB2	Artery_Aorta	8.74e-06	0.224236	0.0322458
NAB2	Artery_Coronary	8.74e-06	0.224236	0.0322458
NAB2	Brain_Amygdala	8.74e-06	0.224236	0.0322458
NAB2	Brain_Anterior_cingulate_cortex_BA24	0.052128	0.776199	0.156579
NAB2	Brain_Cerebellum	0.052128	0.776199	0.156579
NAB2	Brain_Cortex	0.052128	0.776199	0.156579
NAB2	Brain_Frontal_Cortex_BA9	0.052128	0.776199	0.156579
NAB2	Brain_Hippocampus	8.74e-06	0.224236	0.0322458
NAB2	Brain_Hypothalamus	2.05e-06	0.324253	0.0142375
NAB2	Brain_Putamen_basal_ganglia	8.74e-06	0.224236	0.0322458
NAB2	Brain_Spinal_cord_cervical_c-1	0.052128	0.776199	0.156579
NAB2	Breast_Mammary_Tissue	0.052128	0.776199	0.156579
NAB2	Cells_Cultured_fibroblasts	2.05e-06	0.324253	0.0142375
NAB2	Cells_EBV-transformed_lymphocytes	2.05e-06	0.324253	0.0142375
NAB2	Colon_Sigmoid	8.74e-06	0.224236	0.0322458
NAB2	Esophagus_Gastroesophageal_Junction	0.052128	0.776199	0.156579
NAB2	Esophagus_Mucosa	0.052128	0.776199	0.156579
NAB2	Esophagus_Muscularis	0.052128	0.776199	0.156579
NAB2	Heart_Left_Ventricle	0.052128	0.776199	0.156579
NAB2	Kidney_Cortex	9.84e-05	0.239196	0.0704108
NAB2	Lung	2.05e-06	0.324253	0.0142375
NAB2	Ovary	0.052128	0.776199	0.156579
NAB2	Pancreas	2.05e-06	0.324253	0.0142375
NAB2	Pituitary	0.052128	0.776199	0.156579
NAB2	Prostate	8.74e-06	0.224236	0.0322458
NAB2	Skin_Not_Sun_Exposed_Suprapubic	0.052128	0.776199	0.156579
NAB2	Skin_Sun_Exposed_Lower_leg	0.052128	0.776199	0.156579
NAB2	Small_Intestine_Terminal_Ileum	8.74e-06	0.224236	0.0322458
NAB2	Stomach	0.052128	0.776199	0.156579
NAB2	Testis	0.052128	0.776199	0.156579
NAB2	Uterus	0.052128	0.776199	0.156579
NAB2	Vagina	8.74e-06	0.224236	0.0322458
NAB2	Whole_Blood	2.05e-06	0.324253	0.0142375
NACA	Adipose_Subcutaneous	0.181238	0.0713268	0.0780348
NACA	Adipose_Visceral_Omentum	0.17944	0.0773966	0.0786473
NACA	Adrenal_Gland	0.75455	0.0202055	0.798892
NACA	Artery_Aorta	0.75455	0.0202055	0.798892
NACA	Artery_Coronary	0.75455	0.0202055	0.798892
NACA	Artery_Tibial	0.75455	0.0202055	0.798892
NACA	Brain_Amygdala	0.517056	0.193679	0.241288
NACA	Brain_Anterior_cingulate_cortex_BA24	0.54985	0.440035	0.19762
NACA	Brain_Caudate_basal_ganglia	0.516981	0.193219	0.241419
NACA	Brain_Cerebellar_Hemisphere	0.518621	0.204906	0.237772
NACA	Brain_Cerebellum	0.514811	0.176969	0.247247
NACA	Brain_Cortex	0.517536	0.19646	0.240549
NACA	Brain_Frontal_Cortex_BA9	0.519147	0.207813	0.237112
NACA	Brain_Hippocampus	0.516981	0.193219	0.241419
NACA	Brain_Hypothalamus	0.519994	0.211194	0.236765
NACA	Brain_Nucleus_accumbens_basal_ganglia	0.517678	0.197785	0.240053
NACA	Brain_Putamen_basal_ganglia	0.302067	0.177536	0.338821
NACA	Brain_Spinal_cord_cervical_c-1	0.520246	0.215771	0.234814
NACA	Brain_Substantia_nigra	0.517953	0.200008	0.239296
NACA	Breast_Mammary_Tissue	0.521545	0.224752	0.232465
NACA	Cells_Cultured_fibroblasts	0.184077	0.0634852	0.0773339
NACA	Colon_Sigmoid	0.180105	0.0746051	0.0782952
NACA	Colon_Transverse	0.514926	0.179282	0.246034
NACA	Esophagus_Gastroesophageal_Junction	0.519636	0.207856	0.237921
NACA	Esophagus_Mucosa	0.51845	0.202452	0.238808
NACA	Esophagus_Muscularis	0.519651	0.209454	0.237098
NACA	Heart_Atrial_Appendage	0.516741	0.191843	0.241789
NACA	Heart_Left_Ventricle	0.931692	0.433678	0.109635
NACA	Kidney_Cortex	0.531128	0.282629	0.222179
NACA	Liver	0.75455	0.0202055	0.798892
NACA	Lung	0.75455	0.0202055	0.798892
NACA	Minor_Salivary_Gland	0.51562	0.186106	0.243168
NACA	Muscle_Skeletal	0.518123	0.200985	0.23905
NACA	Nerve_Tibial	0.630634	0.931517	0.195398
NACA	Ovary	0.75455	0.0202055	0.798892
NACA	Pancreas	0.890782	0.576119	0.356338
NACA	Pituitary	0.516981	0.193219	0.241419
NACA	Prostate	0.230613	0.455341	0.173767
NACA	Skin_Not_Sun_Exposed_Suprapubic	0.75455	0.0202055	0.798892
NACA	Skin_Sun_Exposed_Lower_leg	0.75455	0.0202055	0.798892
NACA	Small_Intestine_Terminal_Ileum	0.51488	0.183104	0.243655
NACA	Spleen	0.512471	0.162535	0.252344
NACA	Stomach	0.75455	0.0202055	0.798892
NACA	Testis	0.108139	0.313451	0.0205903
NACA	Thyroid	0.501411	0.433208	0.862885
NACA	Uterus	0.524457	0.252105	0.224422
NACA	Vagina	0.75455	0.0202055	0.798892
NACA	Whole_Blood	0.514552	0.177067	0.246732
NDUFA4L2	Adipose_Subcutaneous	0.962222	0.303887	0.889219
NDUFA4L2	Adrenal_Gland	0.962222	0.303887	0.889219
NDUFA4L2	Artery_Coronary	0.962222	0.303887	0.889219
NDUFA4L2	Artery_Tibial	0.962222	0.303887	0.889219
NDUFA4L2	Brain_Amygdala	0.962222	0.303887	0.889219
NDUFA4L2	Brain_Anterior_cingulate_cortex_BA24	0.962222	0.303887	0.889219
NDUFA4L2	Brain_Cerebellum	0.962222	0.303887	0.889219
NDUFA4L2	Brain_Cortex	0.962222	0.303887	0.889219
NDUFA4L2	Brain_Frontal_Cortex_BA9	0.962222	0.303887	0.889219
NDUFA4L2	Brain_Hippocampus	0.962222	0.303887	0.889219
NDUFA4L2	Brain_Hypothalamus	0.962222	0.303887	0.889219
NDUFA4L2	Brain_Putamen_basal_ganglia	0.962222	0.303887	0.889219
NDUFA4L2	Brain_Spinal_cord_cervical_c-1	0.962222	0.303887	0.889219
NDUFA4L2	Brain_Substantia_nigra	0.962222	0.303887	0.889219
NDUFA4L2	Cells_EBV-transformed_lymphocytes	0.962222	0.303887	0.889219
NDUFA4L2	Colon_Sigmoid	0.962222	0.303887	0.889219
NDUFA4L2	Colon_Transverse	0.962222	0.303887	0.889219
NDUFA4L2	Esophagus_Muscularis	0.962222	0.303887	0.889219
NDUFA4L2	Heart_Atrial_Appendage	0.962222	0.303887	0.889219
NDUFA4L2	Heart_Left_Ventricle	0.962222	0.303887	0.889219
NDUFA4L2	Kidney_Cortex	0.962222	0.303887	0.889219
NDUFA4L2	Lung	0.962222	0.303887	0.889219
NDUFA4L2	Minor_Salivary_Gland	0.962222	0.303887	0.889219
NDUFA4L2	Muscle_Skeletal	0.962222	0.303887	0.889219
NDUFA4L2	Nerve_Tibial	0.962222	0.303887	0.889219
NDUFA4L2	Ovary	0.962222	0.303887	0.889219
NDUFA4L2	Pancreas	0.962222	0.303887	0.889219
NDUFA4L2	Small_Intestine_Terminal_Ileum	0.962222	0.303887	0.889219
NDUFA4L2	Spleen	0.962222	0.303887	0.889219
NDUFA4L2	Testis	0.962222	0.303887	0.889219
NDUFA4L2	Thyroid	0.962222	0.303887	0.889219
NDUFA4L2	Uterus	0.962222	0.303887	0.889219
NDUFA4L2	Whole_Blood	0.021811	0.453382	0.0181408
NXPH4	Adipose_Subcutaneous	0.005094	0.00990867	0.00170049
NXPH4	Adipose_Visceral_Omentum	0.880238	0.868675	0.217806
NXPH4	Artery_Coronary	0.814454	0.622633	0.434764
NXPH4	Artery_Tibial	0.653343	0.0791221	0.453619
NXPH4	Brain_Amygdala	0.814454	0.622633	0.434764
NXPH4	Brain_Cerebellar_Hemisphere	0.814454	0.622633	0.434764
NXPH4	Brain_Cerebellum	0.727872	0.894975	0.537586
NXPH4	Brain_Cortex	0.814454	0.622633	0.434764
NXPH4	Brain_Frontal_Cortex_BA9	0.814454	0.622633	0.434764
NXPH4	Brain_Hippocampus	0.814454	0.622633	0.434764
NXPH4	Brain_Putamen_basal_ganglia	0.814454	0.622633	0.434764
NXPH4	Breast_Mammary_Tissue	0.814454	0.622633	0.434764
NXPH4	Cells_EBV-transformed_lymphocytes	0.326027	0.712352	0.744336
NXPH4	Colon_Transverse	0.814454	0.622633	0.434764
NXPH4	Esophagus_Gastroesophageal_Junction	0.814454	0.622633	0.434764
NXPH4	Esophagus_Muscularis	0.814454	0.622633	0.434764
NXPH4	Heart_Atrial_Appendage	0.814454	0.622633	0.434764
NXPH4	Heart_Left_Ventricle	0.814454	0.622633	0.434764
NXPH4	Kidney_Cortex	0.814454	0.622633	0.434764
NXPH4	Liver	0.005094	0.00990867	0.00170049
NXPH4	Minor_Salivary_Gland	0.814454	0.622633	0.434764
NXPH4	Nerve_Tibial	0.880238	0.868675	0.217806
NXPH4	Pancreas	0.814454	0.622633	0.434764
NXPH4	Pituitary	0.814454	0.622633	0.434764
NXPH4	Prostate	0.814454	0.622633	0.434764
NXPH4	Skin_Not_Sun_Exposed_Suprapubic	0.814454	0.622633	0.434764
NXPH4	Small_Intestine_Terminal_Ileum	0.814454	0.622633	0.434764
NXPH4	Stomach	0.814454	0.622633	0.434764
NXPH4	Testis	0.814454	0.622633	0.434764
NXPH4	Thyroid	0.814454	0.622633	0.434764
NXPH4	Uterus	0.814454	0.622633	0.434764
PIP4K2C	Adipose_Subcutaneous	0.237066	0.695273	0.581113
PIP4K2C	Adipose_Visceral_Omentum	0.043369	0.300195	0.0617515
PIP4K2C	Adrenal_Gland	0.0445847	0.246712	0.0701425
PIP4K2C	Artery_Aorta	0.546557	0.834899	0.904082
PIP4K2C	Artery_Coronary	0.00357586	0.55661	0.0010487
PIP4K2C	Artery_Tibial	0.436605	0.257582	0.649546
PIP4K2C	Brain_Amygdala	0.484633	0.897118	0.870016
PIP4K2C	Brain_Anterior_cingulate_cortex_BA24	0.358538	0.865839	0.773907
PIP4K2C	Brain_Caudate_basal_ganglia	0.447493	0.60085	0.63313
PIP4K2C	Brain_Cerebellar_Hemisphere	0.043369	0.300195	0.0617515
PIP4K2C	Brain_Cerebellum	0.043369	0.300195	0.0617515
PIP4K2C	Brain_Cortex	0.98653	0.886053	0.571405
PIP4K2C	Brain_Frontal_Cortex_BA9	0.742089	0.77137	0.321259
PIP4K2C	Brain_Hippocampus	0.502718	0.893255	0.877013
PIP4K2C	Brain_Hypothalamus	0.877968	0.960692	0.61162
PIP4K2C	Brain_Nucleus_accumbens_basal_ganglia	0.7664	0.805755	0.317962
PIP4K2C	Brain_Putamen_basal_ganglia	0.684934	0.689661	0.334639
PIP4K2C	Brain_Spinal_cord_cervical_c-1	0.520663	0.871868	0.902426
PIP4K2C	Brain_Substantia_nigra	0.436605	0.257582	0.649546
PIP4K2C	Breast_Mammary_Tissue	0.043369	0.300195	0.0617515
PIP4K2C	Cells_Cultured_fibroblasts	0.245533	0.709397	0.481958
PIP4K2C	Cells_EBV-transformed_lymphocytes	0.659033	0.310964	0.837235
PIP4K2C	Colon_Sigmoid	0.436605	0.257582	0.649546
PIP4K2C	Colon_Transverse	0.251232	0.679331	0.568571
PIP4K2C	Esophagus_Gastroesophageal_Junction	0.579573	0.785244	0.925544
PIP4K2C	Esophagus_Mucosa	0.0518886	0.289389	0.0885839
PIP4K2C	Esophagus_Muscularis	0.0443775	0.215395	0.0744126
PIP4K2C	Heart_Atrial_Appendage	0.22919	0.688008	0.572433
PIP4K2C	Heart_Left_Ventricle	0.235977	0.693204	0.578883
PIP4K2C	Kidney_Cortex	0.0379583	0.172486	0.126995
PIP4K2C	Liver	0.407607	0.25238	0.637798
PIP4K2C	Lung	0.585871	0.882581	0.314763
PIP4K2C	Minor_Salivary_Gland	0.0781013	0.338102	0.0835606
PIP4K2C	Muscle_Skeletal	0.190865	0.424589	0.147864
PIP4K2C	Nerve_Tibial	0.181229	0.340986	0.411341
PIP4K2C	Ovary	0.660081	0.451169	0.518288
PIP4K2C	Pancreas	0.0694155	0.324524	0.104552
PIP4K2C	Pituitary	0.0483238	0.241868	0.0769142
PIP4K2C	Prostate	0.358538	0.865839	0.773907
PIP4K2C	Skin_Not_Sun_Exposed_Suprapubic	0.0311537	0.268136	0.0671148
PIP4K2C	Skin_Sun_Exposed_Lower_leg	0.436605	0.257582	0.649546
PIP4K2C	Small_Intestine_Terminal_Ileum	0.436605	0.257582	0.649546
PIP4K2C	Spleen	0.039477	0.24462	0.0621349
PIP4K2C	Stomach	0.240883	0.700516	0.586987
PIP4K2C	Testis	0.106418	0.348423	0.0689999
PIP4K2C	Thyroid	0.844972	0.913134	0.625745
PIP4K2C	Uterus	0.8097	0.435117	0.900572
PIP4K2C	Vagina	0.358538	0.865839	0.773907
PIP4K2C	Whole_Blood	0.181413	0.546509	0.421545
PRIM1	Adipose_Subcutaneous	0.142626	0.678936	0.319628
PRIM1	Adipose_Visceral_Omentum	0.142626	0.678936	0.319628
PRIM1	Adrenal_Gland	0.142626	0.678936	0.319628
PRIM1	Artery_Aorta	0.142626	0.678936	0.319628
PRIM1	Artery_Coronary	0.142626	0.678936	0.319628
PRIM1	Artery_Tibial	0.142626	0.678936	0.319628
PRIM1	Brain_Amygdala	0.142626	0.678936	0.319628
PRIM1	Brain_Anterior_cingulate_cortex_BA24	0.142626	0.678936	0.319628
PRIM1	Brain_Caudate_basal_ganglia	0.142626	0.678936	0.319628
PRIM1	Brain_Cerebellar_Hemisphere	0.142626	0.678936	0.319628
PRIM1	Brain_Cerebellum	0.142626	0.678936	0.319628
PRIM1	Brain_Cortex	0.142626	0.678936	0.319628
PRIM1	Brain_Frontal_Cortex_BA9	0.142626	0.678936	0.319628
PRIM1	Brain_Hippocampus	0.142626	0.678936	0.319628
PRIM1	Brain_Hypothalamus	0.142626	0.678936	0.319628
PRIM1	Brain_Nucleus_accumbens_basal_ganglia	0.142626	0.678936	0.319628
PRIM1	Brain_Putamen_basal_ganglia	0.142626	0.678936	0.319628
PRIM1	Brain_Spinal_cord_cervical_c-1	0.142626	0.678936	0.319628
PRIM1	Brain_Substantia_nigra	0.142626	0.678936	0.319628
PRIM1	Breast_Mammary_Tissue	0.142626	0.678936	0.319628
PRIM1	Cells_Cultured_fibroblasts	0.142626	0.678936	0.319628
PRIM1	Cells_EBV-transformed_lymphocytes	0.142626	0.678936	0.319628
PRIM1	Colon_Sigmoid	0.142626	0.678936	0.319628
PRIM1	Colon_Transverse	0.142626	0.678936	0.319628
PRIM1	Esophagus_Gastroesophageal_Junction	0.142626	0.678936	0.319628
PRIM1	Esophagus_Mucosa	0.142626	0.678936	0.319628
PRIM1	Esophagus_Muscularis	0.142626	0.678936	0.319628
PRIM1	Heart_Atrial_Appendage	0.142626	0.678936	0.319628
PRIM1	Heart_Left_Ventricle	0.142626	0.678936	0.319628
PRIM1	Kidney_Cortex	0.142626	0.678936	0.319628
PRIM1	Liver	0.142626	0.678936	0.319628
PRIM1	Lung	0.142626	0.678936	0.319628
PRIM1	Minor_Salivary_Gland	0.142626	0.678936	0.319628
PRIM1	Muscle_Skeletal	0.142626	0.678936	0.319628
PRIM1	Nerve_Tibial	0.142626	0.678936	0.319628
PRIM1	Ovary	0.142626	0.678936	0.319628
PRIM1	Pancreas	0.142626	0.678936	0.319628
PRIM1	Pituitary	0.142626	0.678936	0.319628
PRIM1	Prostate	0.142626	0.678936	0.319628
PRIM1	Skin_Not_Sun_Exposed_Suprapubic	0.142626	0.678936	0.319628
PRIM1	Skin_Sun_Exposed_Lower_leg	0.142626	0.678936	0.319628
PRIM1	Small_Intestine_Terminal_Ileum	0.142626	0.678936	0.319628
PRIM1	Spleen	0.142626	0.678936	0.319628
PRIM1	Stomach	0.142626	0.678936	0.319628
PRIM1	Testis	0.142626	0.678936	0.319628
PRIM1	Thyroid	0.142626	0.678936	0.319628
PRIM1	Uterus	0.142626	0.678936	0.319628
PRIM1	Vagina	0.142626	0.678936	0.319628
PRIM1	Whole_Blood	0.142626	0.678936	0.319628
PTGES3	Artery_Tibial	0.567042	0.434552	0.817494
PTGES3	Brain_Cerebellum	0.567042	0.434552	0.817494
PTGES3	Cells_EBV-transformed_lymphocytes	0.870976	0.111322	0.553125
PTGES3	Colon_Sigmoid	0.360547	0.58498	0.801825
PTGES3	Esophagus_Gastroesophageal_Junction	0.567042	0.434552	0.817494
PTGES3	Heart_Atrial_Appendage	0.567042	0.434552	0.817494
PTGES3	Liver	0.567042	0.434552	0.817494
PTGES3	Muscle_Skeletal	0.567042	0.434552	0.817494
PTGES3	Nerve_Tibial	0.567042	0.434552	0.817494
PTGES3	Pancreas	0.697339	0.486057	0.478411
PTGES3	Testis	0.567042	0.434552	0.817494
R3HDM2	Adipose_Subcutaneous	0.021811	0.453382	0.0181408
R3HDM2	Adipose_Visceral_Omentum	0.770569	0.16402	0.984439
R3HDM2	Adrenal_Gland	0.498091	0.0958268	0.125385
R3HDM2	Artery_Aorta	0.808202	0.928045	0.289672
R3HDM2	Artery_Coronary	0.770569	0.16402	0.984439
R3HDM2	Artery_Tibial	0.770569	0.16402	0.984439
R3HDM2	Brain_Anterior_cingulate_cortex_BA24	0.770569	0.16402	0.984439
R3HDM2	Brain_Caudate_basal_ganglia	0.770569	0.16402	0.984439
R3HDM2	Brain_Cerebellar_Hemisphere	0.770569	0.16402	0.984439
R3HDM2	Brain_Cerebellum	0.770569	0.16402	0.984439
R3HDM2	Brain_Cortex	0.770569	0.16402	0.984439
R3HDM2	Brain_Hippocampus	0.770569	0.16402	0.984439
R3HDM2	Brain_Hypothalamus	0.770569	0.16402	0.984439
R3HDM2	Brain_Nucleus_accumbens_basal_ganglia	0.770569	0.16402	0.984439
R3HDM2	Brain_Putamen_basal_ganglia	0.770569	0.16402	0.984439
R3HDM2	Brain_Spinal_cord_cervical_c-1	0.742596	0.199258	0.692651
R3HDM2	Brain_Substantia_nigra	0.770569	0.16402	0.984439
R3HDM2	Breast_Mammary_Tissue	0.770569	0.16402	0.984439
R3HDM2	Cells_Cultured_fibroblasts	0.692446	0.0710587	0.57451
R3HDM2	Cells_EBV-transformed_lymphocytes	0.770569	0.16402	0.984439
R3HDM2	Colon_Sigmoid	0.770569	0.16402	0.984439
R3HDM2	Esophagus_Gastroesophageal_Junction	0.602902	0.764685	0.775857
R3HDM2	Esophagus_Mucosa	0.593496	0.859153	0.716566
R3HDM2	Esophagus_Muscularis	0.770569	0.16402	0.984439
R3HDM2	Heart_Atrial_Appendage	0.770569	0.16402	0.984439
R3HDM2	Heart_Left_Ventricle	0.742596	0.199258	0.692651
R3HDM2	Kidney_Cortex	0.021811	0.453382	0.0181408
R3HDM2	Liver	0.770569	0.16402	0.984439
R3HDM2	Lung	0.986553	0.984737	0.689895
R3HDM2	Minor_Salivary_Gland	0.770569	0.16402	0.984439
R3HDM2	Muscle_Skeletal	0.770569	0.16402	0.984439
R3HDM2	Nerve_Tibial	0.742596	0.199258	0.692651
R3HDM2	Ovary	0.742596	0.199258	0.692651
R3HDM2	Pancreas	0.595344	0.937128	0.746049
R3HDM2	Prostate	0.770569	0.16402	0.984439
R3HDM2	Skin_Not_Sun_Exposed_Suprapubic	0.770569	0.16402	0.984439
R3HDM2	Skin_Sun_Exposed_Lower_leg	0.770569	0.16402	0.984439
R3HDM2	Small_Intestine_Terminal_Ileum	0.770569	0.16402	0.984439
R3HDM2	Spleen	0.770569	0.16402	0.984439
R3HDM2	Stomach	0.593734	0.970526	0.740299
R3HDM2	Testis	0.770569	0.16402	0.984439
R3HDM2	Thyroid	0.881274	0.525824	0.604186
R3HDM2	Uterus	0.770569	0.16402	0.984439
R3HDM2	Vagina	0.770569	0.16402	0.984439
R3HDM2	Whole_Blood	0.021811	0.453382	0.0181408
RBMS2	Adipose_Subcutaneous	0.457091	0.545525	0.307157
RBMS2	Adipose_Visceral_Omentum	0.483982	0.718283	0.264539
RBMS2	Adrenal_Gland	0.457091	0.545525	0.307157
RBMS2	Artery_Aorta	0.22656	0.405335	0.162364
RBMS2	Artery_Coronary	0.457091	0.545525	0.307157
RBMS2	Artery_Tibial	0.458263	0.547266	0.296767
RBMS2	Brain_Caudate_basal_ganglia	0.457091	0.545525	0.307157
RBMS2	Brain_Cerebellar_Hemisphere	0.705586	0.7521	0.4593
RBMS2	Brain_Cerebellum	0.457091	0.545525	0.307157
RBMS2	Brain_Cortex	0.457091	0.545525	0.307157
RBMS2	Brain_Hippocampus	0.457091	0.545525	0.307157
RBMS2	Brain_Hypothalamus	0.457091	0.545525	0.307157
RBMS2	Brain_Nucleus_accumbens_basal_ganglia	0.457091	0.545525	0.307157
RBMS2	Brain_Putamen_basal_ganglia	0.457091	0.545525	0.307157
RBMS2	Brain_Substantia_nigra	0.457091	0.545525	0.307157
RBMS2	Breast_Mammary_Tissue	0.457091	0.545525	0.307157
RBMS2	Cells_EBV-transformed_lymphocytes	0.457091	0.545525	0.307157
RBMS2	Colon_Sigmoid	0.457091	0.545525	0.307157
RBMS2	Colon_Transverse	0.457091	0.545525	0.307157
RBMS2	Esophagus_Gastroesophageal_Junction	0.457091	0.545525	0.307157
RBMS2	Esophagus_Mucosa	0.639779	0.998024	0.403314
RBMS2	Esophagus_Muscularis	0.457091	0.545525	0.307157
RBMS2	Heart_Atrial_Appendage	0.924913	0.505686	0.61456
RBMS2	Heart_Left_Ventricle	0.458263	0.547266	0.296767
RBMS2	Liver	0.457091	0.545525	0.307157
RBMS2	Minor_Salivary_Gland	0.870258	0.884927	0.599143
RBMS2	Muscle_Skeletal	0.458263	0.547266	0.296767
RBMS2	Nerve_Tibial	0.560436	0.652161	0.815621
RBMS2	Ovary	0.457091	0.545525	0.307157
RBMS2	Pancreas	0.457091	0.545525	0.307157
RBMS2	Pituitary	0.457091	0.545525	0.307157
RBMS2	Prostate	0.457091	0.545525	0.307157
RBMS2	Skin_Not_Sun_Exposed_Suprapubic	0.457091	0.545525	0.307157
RBMS2	Skin_Sun_Exposed_Lower_leg	0.457091	0.545525	0.307157
RBMS2	Small_Intestine_Terminal_Ileum	0.457091	0.545525	0.307157
RBMS2	Spleen	0.457091	0.545525	0.307157
RBMS2	Stomach	0.457091	0.545525	0.307157
RBMS2	Testis	0.634616	0.990752	0.400056
RBMS2	Thyroid	0.924913	0.505686	0.61456
RBMS2	Vagina	0.457091	0.545525	0.307157
RBMS2	Whole_Blood	0.456633	0.545463	0.300831
RDH16	Adipose_Subcutaneous	0.00260162	0.231883	4.78e-05
RDH16	Adrenal_Gland	0.00781959	0.596546	0.00442531
RDH16	Artery_Aorta	0.00660832	0.54841	0.00266671
RDH16	Artery_Coronary	0.010414	0.901969	0.211743
RDH16	Artery_Tibial	0.00620516	0.550828	0.00269023
RDH16	Brain_Amygdala	0.00668267	0.577931	0.0034386
RDH16	Brain_Anterior_cingulate_cortex_BA24	0.207727	0.764344	0.0681199
RDH16	Brain_Caudate_basal_ganglia	0.00134777	0.239075	3.42e-05
RDH16	Brain_Cerebellar_Hemisphere	0.00232	0.23295	4.49e-05
RDH16	Brain_Cerebellum	0.010414	0.901969	0.211743
RDH16	Brain_Cortex	0.000958099	0.24501	3.03e-05
RDH16	Brain_Frontal_Cortex_BA9	0.0982851	0.393909	0.00374798
RDH16	Brain_Hippocampus	0.0752046	0.93534	0.19553
RDH16	Brain_Hypothalamus	0.010414	0.901969	0.211743
RDH16	Brain_Nucleus_accumbens_basal_ganglia	0.00128929	0.240122	3.39e-05
RDH16	Brain_Putamen_basal_ganglia	0.000269372	0.358028	0.00374354
RDH16	Brain_Spinal_cord_cervical_c-1	0.00164233	0.236424	3.74e-05
RDH16	Brain_Substantia_nigra	0.00455057	0.49413	0.00145072
RDH16	Breast_Mammary_Tissue	0.0872892	0.938001	0.207034
RDH16	Cells_Cultured_fibroblasts	0.0028635	0.231431	5.1e-05
RDH16	Cells_EBV-transformed_lymphocytes	0.00658321	0.235324	0.000105247
RDH16	Colon_Sigmoid	0.00232	0.23295	4.49e-05
RDH16	Colon_Transverse	0.00232	0.23295	4.49e-05
RDH16	Esophagus_Gastroesophageal_Junction	0.068383	0.93534	0.19553
RDH16	Esophagus_Mucosa	0.000253528	0.514962	0.00067445
RDH16	Esophagus_Muscularis	0.00809285	0.590438	0.0041775
RDH16	Heart_Atrial_Appendage	0.00181174	0.235102	3.91e-05
RDH16	Heart_Left_Ventricle	0.00218333	0.233415	4.33e-05
RDH16	Kidney_Cortex	0.00144173	0.473703	0.000462084
RDH16	Liver	0.068383	0.93534	0.19553
RDH16	Lung	0.00232	0.23295	4.49e-05
RDH16	Minor_Salivary_Gland	0.00252215	0.232992	4.79e-05
RDH16	Muscle_Skeletal	0.00232	0.23295	4.49e-05
RDH16	Nerve_Tibial	0.126091	0.837972	0.0987491
RDH16	Ovary	0.0754745	0.937066	0.20296
RDH16	Pancreas	5.88e-05	0.466796	0.000181516
RDH16	Pituitary	0.00232	0.23295	4.49e-05
RDH16	Prostate	0.0765149	0.935644	0.196832
RDH16	Skin_Not_Sun_Exposed_Suprapubic	0.00342855	0.0232201	0.000140214
RDH16	Skin_Sun_Exposed_Lower_leg	0.231572	0.154975	0.157048
RDH16	Small_Intestine_Terminal_Ileum	0.010414	0.901969	0.211743
RDH16	Spleen	0.068383	0.93534	0.19553
RDH16	Stomach	0.101655	0.940807	0.2195
RDH16	Testis	0.0752046	0.93534	0.19553
RDH16	Thyroid	0.0925766	0.949286	0.199097
RDH16	Uterus	0.0858041	0.947898	0.193149
RDH16	Vagina	0.0132268	0.669558	0.0100314
RDH16	Whole_Blood	0.00232	0.23295	4.49e-05
SDR9C7	Adipose_Subcutaneous	0.014948	0.474817	0.373256
SDR9C7	Adipose_Visceral_Omentum	0.012076	0.867445	0.2298
SDR9C7	Adrenal_Gland	0.014948	0.474817	0.373256
SDR9C7	Artery_Tibial	0.380246	0.626637	0.579825
SDR9C7	Brain_Anterior_cingulate_cortex_BA24	0.014948	0.474817	0.373256
SDR9C7	Brain_Caudate_basal_ganglia	0.014948	0.474817	0.373256
SDR9C7	Brain_Cerebellar_Hemisphere	0.014948	0.474817	0.373256
SDR9C7	Brain_Hippocampus	0.014948	0.474817	0.373256
SDR9C7	Brain_Spinal_cord_cervical_c-1	0.014948	0.474817	0.373256
SDR9C7	Brain_Substantia_nigra	0.014948	0.474817	0.373256
SDR9C7	Breast_Mammary_Tissue	0.014948	0.474817	0.373256
SDR9C7	Colon_Sigmoid	0.56322	0.388001	0.954421
SDR9C7	Esophagus_Gastroesophageal_Junction	0.012076	0.867445	0.2298
SDR9C7	Esophagus_Mucosa	0.014948	0.474817	0.373256
SDR9C7	Heart_Left_Ventricle	0.014948	0.474817	0.373256
SDR9C7	Liver	0.014948	0.474817	0.373256
SDR9C7	Lung	0.014948	0.474817	0.373256
SDR9C7	Minor_Salivary_Gland	0.014948	0.474817	0.373256
SDR9C7	Muscle_Skeletal	0.014948	0.474817	0.373256
SDR9C7	Nerve_Tibial	0.012076	0.867445	0.2298
SDR9C7	Ovary	0.879012	0.261949	0.197718
SDR9C7	Pituitary	0.014948	0.474817	0.373256
SDR9C7	Prostate	0.014948	0.474817	0.373256
SDR9C7	Skin_Not_Sun_Exposed_Suprapubic	0.014948	0.474817	0.373256
SDR9C7	Skin_Sun_Exposed_Lower_leg	0.183648	0.309983	0.874583
SDR9C7	Small_Intestine_Terminal_Ileum	0.014948	0.474817	0.373256
SDR9C7	Spleen	0.014948	0.474817	0.373256
SDR9C7	Stomach	0.014948	0.474817	0.373256
SDR9C7	Testis	0.014948	0.474817	0.373256
SDR9C7	Uterus	0.014948	0.474817	0.373256
SDR9C7	Vagina	0.014948	0.474817	0.373256
SHMT2	Adipose_Subcutaneous	0.379096	0.938618	0.700514
SHMT2	Adipose_Visceral_Omentum	0.379096	0.938618	0.700514
SHMT2	Adrenal_Gland	0.379096	0.938618	0.700514
SHMT2	Artery_Aorta	0.379096	0.938618	0.700514
SHMT2	Artery_Coronary	0.966461	0.720294	0.189529
SHMT2	Artery_Tibial	0.379096	0.938618	0.700514
SHMT2	Brain_Amygdala	0.379096	0.938618	0.700514
SHMT2	Brain_Anterior_cingulate_cortex_BA24	0.973235	0.740209	0.194044
SHMT2	Brain_Caudate_basal_ganglia	0.379096	0.938618	0.700514
SHMT2	Brain_Cerebellar_Hemisphere	0.379096	0.938618	0.700514
SHMT2	Brain_Cerebellum	0.379096	0.938618	0.700514
SHMT2	Brain_Cortex	0.94425	0.727671	0.206634
SHMT2	Brain_Frontal_Cortex_BA9	0.379096	0.938618	0.700514
SHMT2	Brain_Hippocampus	0.943999	0.743584	0.201339
SHMT2	Brain_Hypothalamus	0.949152	0.742141	0.198498
SHMT2	Brain_Nucleus_accumbens_basal_ganglia	0.407578	0.762266	0.601464
SHMT2	Brain_Putamen_basal_ganglia	0.379096	0.938618	0.700514
SHMT2	Brain_Spinal_cord_cervical_c-1	0.379096	0.938618	0.700514
SHMT2	Brain_Substantia_nigra	0.950307	0.735451	0.182715
SHMT2	Breast_Mammary_Tissue	0.379096	0.938618	0.700514
SHMT2	Cells_EBV-transformed_lymphocytes	0.866485	0.742348	0.237918
SHMT2	Colon_Sigmoid	0.379096	0.938618	0.700514
SHMT2	Colon_Transverse	0.379096	0.938618	0.700514
SHMT2	Esophagus_Gastroesophageal_Junction	0.966461	0.720294	0.189529
SHMT2	Esophagus_Mucosa	0.379096	0.938618	0.700514
SHMT2	Esophagus_Muscularis	0.950307	0.735451	0.182715
SHMT2	Heart_Left_Ventricle	0.379096	0.938618	0.700514
SHMT2	Liver	0.379096	0.938618	0.700514
SHMT2	Lung	0.379096	0.938618	0.700514
SHMT2	Minor_Salivary_Gland	0.881675	0.736066	0.225185
SHMT2	Muscle_Skeletal	0.407578	0.762266	0.601464
SHMT2	Nerve_Tibial	0.956974	0.724472	0.200434
SHMT2	Ovary	0.379096	0.938618	0.700514
SHMT2	Pancreas	0.379096	0.938618	0.700514
SHMT2	Pituitary	0.379096	0.938618	0.700514
SHMT2	Prostate	0.379096	0.938618	0.700514
SHMT2	Skin_Not_Sun_Exposed_Suprapubic	0.379096	0.938618	0.700514
SHMT2	Skin_Sun_Exposed_Lower_leg	0.379096	0.938618	0.700514
SHMT2	Small_Intestine_Terminal_Ileum	0.379096	0.938618	0.700514
SHMT2	Spleen	0.379096	0.938618	0.700514
SHMT2	Stomach	0.870641	0.749206	0.215
SHMT2	Testis	0.379096	0.938618	0.700514
SHMT2	Thyroid	0.379096	0.938618	0.700514
SHMT2	Uterus	0.379096	0.938618	0.700514
SHMT2	Vagina	0.855607	0.732051	0.219291
SHMT2	Whole_Blood	0.379096	0.938618	0.700514
SLC26A10	Adipose_Subcutaneous	0.84716	0.841566	0.586825
SLC26A10	Adipose_Visceral_Omentum	0.17534	0.493611	0.497876
SLC26A10	Adrenal_Gland	0.0362355	0.474122	0.0408139
SLC26A10	Artery_Aorta	0.659843	0.536344	0.872474
SLC26A10	Artery_Coronary	0.000536	0.400177	0.00143355
SLC26A10	Artery_Tibial	0.196963	0.984576	0.3654
SLC26A10	Brain_Amygdala	0.72688	0.79748	0.393161
SLC26A10	Brain_Anterior_cingulate_cortex_BA24	0.000536	0.400177	0.00143355
SLC26A10	Brain_Cerebellar_Hemisphere	0.000536	0.400177	0.00143355
SLC26A10	Brain_Cerebellum	0.000536	0.400177	0.00143355
SLC26A10	Brain_Cortex	0.0106743	0.847557	0.0436272
SLC26A10	Brain_Frontal_Cortex_BA9	0.196768	0.391038	0.114111
SLC26A10	Brain_Hypothalamus	0.842304	0.421542	0.986461
SLC26A10	Brain_Nucleus_accumbens_basal_ganglia	0.477455	0.726393	0.781691
SLC26A10	Brain_Putamen_basal_ganglia	0.417302	0.650555	0.344925
SLC26A10	Brain_Spinal_cord_cervical_c-1	0.001022	0.945153	0.00642785
SLC26A10	Brain_Substantia_nigra	0.842304	0.421542	0.986461
SLC26A10	Breast_Mammary_Tissue	0.0568118	0.842759	0.157219
SLC26A10	Cells_Cultured_fibroblasts	0.001022	0.945153	0.00642785
SLC26A10	Colon_Sigmoid	0.000536	0.400177	0.00143355
SLC26A10	Colon_Transverse	0.000536	0.400177	0.00143355
SLC26A10	Esophagus_Mucosa	0.0183249	0.533144	0.0261762
SLC26A10	Esophagus_Muscularis	0.51294	0.763303	0.319084
SLC26A10	Heart_Atrial_Appendage	0.397814	0.687578	0.371915
SLC26A10	Heart_Left_Ventricle	0.0282767	0.477625	0.0309715
SLC26A10	Kidney_Cortex	0.000536	0.400177	0.00143355
SLC26A10	Liver	0.000536	0.400177	0.00143355
SLC26A10	Lung	0.240777	0.87858	0.312511
SLC26A10	Muscle_Skeletal	0.191887	0.444266	0.0858042
SLC26A10	Nerve_Tibial	0.627591	0.709216	0.250962
SLC26A10	Ovary	0.183404	0.782181	0.166399
SLC26A10	Pituitary	0.149027	0.0680521	0.616651
SLC26A10	Prostate	0.000536	0.400177	0.00143355
SLC26A10	Skin_Not_Sun_Exposed_Suprapubic	0.316522	0.153342	0.0627263
SLC26A10	Skin_Sun_Exposed_Lower_leg	0.303631	0.63943	0.572894
SLC26A10	Spleen	0.007069	0.756871	0.0113313
SLC26A10	Stomach	0.000536	0.400177	0.00143355
SLC26A10	Testis	0.000536	0.400177	0.00143355
SLC26A10	Thyroid	0.808095	0.641395	0.60961
SLC26A10	Uterus	0.000536	0.400177	0.00143355
SLC26A10	Vagina	7.4e-05	0.553966	0.000470595
SPRYD4	Adipose_Subcutaneous	0.735559	0.322967	0.547874
SPRYD4	Adipose_Visceral_Omentum	0.274273	0.124936	0.306056
SPRYD4	Adrenal_Gland	0.602217	0.902097	0.98811
SPRYD4	Artery_Aorta	0.627602	0.231104	0.500468
SPRYD4	Artery_Coronary	0.59892	0.311093	0.834884
SPRYD4	Artery_Tibial	0.602217	0.902097	0.98811
SPRYD4	Brain_Amygdala	0.611181	0.949014	0.721124
SPRYD4	Brain_Anterior_cingulate_cortex_BA24	0.481215	0.145267	0.304108
SPRYD4	Brain_Caudate_basal_ganglia	0.602217	0.902097	0.98811
SPRYD4	Brain_Cerebellar_Hemisphere	0.138339	0.138946	0.291343
SPRYD4	Brain_Cerebellum	0.602217	0.902097	0.98811
SPRYD4	Brain_Cortex	0.773593	0.245885	0.916056
SPRYD4	Brain_Frontal_Cortex_BA9	0.602217	0.902097	0.98811
SPRYD4	Brain_Hippocampus	0.158146	0.0405673	0.0854458
SPRYD4	Brain_Hypothalamus	0.602217	0.902097	0.98811
SPRYD4	Brain_Nucleus_accumbens_basal_ganglia	0.602217	0.902097	0.98811
SPRYD4	Brain_Putamen_basal_ganglia	0.238058	0.115831	0.289859
SPRYD4	Brain_Substantia_nigra	0.602217	0.902097	0.98811
SPRYD4	Breast_Mammary_Tissue	0.334812	0.561369	0.549942
SPRYD4	Cells_Cultured_fibroblasts	0.459559	0.153123	0.407982
SPRYD4	Cells_EBV-transformed_lymphocytes	0.274273	0.124936	0.306056
SPRYD4	Colon_Sigmoid	0.158146	0.0405673	0.0854458
SPRYD4	Colon_Transverse	0.602217	0.902097	0.98811
SPRYD4	Esophagus_Gastroesophageal_Junction	0.602217	0.902097	0.98811
SPRYD4	Esophagus_Mucosa	0.311187	0.24014	0.56921
SPRYD4	Esophagus_Muscularis	0.602217	0.902097	0.98811
SPRYD4	Heart_Atrial_Appendage	0.602217	0.902097	0.98811
SPRYD4	Heart_Left_Ventricle	0.958684	0.897581	0.791875
SPRYD4	Kidney_Cortex	0.602217	0.902097	0.98811
SPRYD4	Liver	0.602217	0.902097	0.98811
SPRYD4	Lung	0.466558	0.153131	0.408948
SPRYD4	Minor_Salivary_Gland	0.602217	0.902097	0.98811
SPRYD4	Muscle_Skeletal	0.245957	0.197684	0.305886
SPRYD4	Nerve_Tibial	0.182588	0.0590176	0.251824
SPRYD4	Ovary	0.602217	0.902097	0.98811
SPRYD4	Pancreas	0.602217	0.902097	0.98811
SPRYD4	Prostate	0.602217	0.902097	0.98811
SPRYD4	Skin_Not_Sun_Exposed_Suprapubic	0.559636	0.182521	0.468375
SPRYD4	Skin_Sun_Exposed_Lower_leg	0.557118	0.208015	0.577498
SPRYD4	Small_Intestine_Terminal_Ileum	0.566318	0.231525	0.451046
SPRYD4	Spleen	0.148756	0.0623342	0.169946
SPRYD4	Stomach	0.611181	0.949014	0.721124
SPRYD4	Testis	0.274273	0.124936	0.306056
SPRYD4	Thyroid	0.602217	0.902097	0.98811
SPRYD4	Uterus	0.602217	0.902097	0.98811
SPRYD4	Vagina	0.602217	0.902097	0.98811
SPRYD4	Whole_Blood	0.418769	0.129981	0.378502
STAC3	Adipose_Subcutaneous	0.373733	0.818274	0.755598
STAC3	Adipose_Visceral_Omentum	0.373733	0.818274	0.755598
STAC3	Adrenal_Gland	0.649177	0.157462	0.869402
STAC3	Artery_Aorta	0.263307	0.702989	0.778594
STAC3	Artery_Coronary	0.373733	0.818274	0.755598
STAC3	Brain_Amygdala	0.373733	0.818274	0.755598
STAC3	Brain_Anterior_cingulate_cortex_BA24	0.373733	0.818274	0.755598
STAC3	Brain_Caudate_basal_ganglia	0.373733	0.818274	0.755598
STAC3	Brain_Cerebellum	0.373733	0.818274	0.755598
STAC3	Brain_Cortex	0.250602	0.651458	0.780346
STAC3	Brain_Frontal_Cortex_BA9	0.253199	0.622798	0.786905
STAC3	Brain_Hippocampus	0.373733	0.818274	0.755598
STAC3	Brain_Hypothalamus	0.254707	0.690641	0.775897
STAC3	Brain_Nucleus_accumbens_basal_ganglia	0.373733	0.818274	0.755598
STAC3	Brain_Putamen_basal_ganglia	0.373733	0.818274	0.755598
STAC3	Breast_Mammary_Tissue	0.373733	0.818274	0.755598
STAC3	Cells_Cultured_fibroblasts	0.341794	0.218393	0.92851
STAC3	Cells_EBV-transformed_lymphocytes	0.373733	0.818274	0.755598
STAC3	Colon_Sigmoid	0.373733	0.818274	0.755598
STAC3	Colon_Transverse	0.366027	0.808962	0.739237
STAC3	Esophagus_Gastroesophageal_Junction	0.373733	0.818274	0.755598
STAC3	Esophagus_Mucosa	0.683984	0.129521	0.841336
STAC3	Esophagus_Muscularis	0.341794	0.218393	0.92851
STAC3	Heart_Left_Ventricle	0.775756	0.0349324	0.739146
STAC3	Kidney_Cortex	0.373733	0.818274	0.755598
STAC3	Lung	0.373733	0.818274	0.755598
STAC3	Minor_Salivary_Gland	0.373733	0.818274	0.755598
STAC3	Muscle_Skeletal	0.373733	0.818274	0.755598
STAC3	Nerve_Tibial	0.373733	0.818274	0.755598
STAC3	Ovary	0.262886	0.709767	0.777211
STAC3	Pancreas	0.671475	0.142138	0.853255
STAC3	Prostate	0.373733	0.818274	0.755598
STAC3	Skin_Not_Sun_Exposed_Suprapubic	0.889205	0.041533	0.636997
STAC3	Skin_Sun_Exposed_Lower_leg	0.681236	0.14368	0.8511
STAC3	Spleen	0.373733	0.818274	0.755598
STAC3	Stomach	0.373733	0.818274	0.755598
STAC3	Testis	0.226731	0.574417	0.162941
STAC3	Thyroid	0.901103	0.184587	0.707018
STAC3	Uterus	0.373733	0.818274	0.755598
STAC3	Vagina	0.373733	0.818274	0.755598
STAC3	Whole_Blood	0.373733	0.818274	0.755598
STAT6	Adipose_Subcutaneous	8.4e-07	0.848676	4.04e-07
STAT6	Adipose_Visceral_Omentum	8.59e-40	0.629501	2.18e-29
STAT6	Adrenal_Gland	2.39e-39	0.190956	2.42e-33
STAT6	Artery_Aorta	8.07e-40	0.613316	1.6e-29
STAT6	Artery_Coronary	3.02e-40	0.585207	5.04e-30
STAT6	Brain_Amygdala	8.81e-09	0.293407	9.85e-11
STAT6	Brain_Caudate_basal_ganglia	3.51e-22	0.712923	1.52e-19
STAT6	Brain_Cerebellar_Hemisphere	6.38e-07	0.418757	4.98e-08
STAT6	Brain_Cerebellum	9.91e-18	0.441335	9.38e-17
STAT6	Brain_Cortex	4.75e-08	0.193912	3.56e-10
STAT6	Brain_Frontal_Cortex_BA9	4.45e-20	0.452108	1.62e-18
STAT6	Brain_Hippocampus	4.75e-25	0.620411	8.32e-22
STAT6	Brain_Hypothalamus	1.13e-08	0.307098	1.49e-10
STAT6	Brain_Nucleus_accumbens_basal_ganglia	0.001312	0.0850842	1.24e-05
STAT6	Brain_Putamen_basal_ganglia	1.05e-08	0.277944	1.03e-10
STAT6	Brain_Spinal_cord_cervical_c-1	0.001312	0.0850842	1.24e-05
STAT6	Brain_Substantia_nigra	1.37e-08	0.397468	3.93e-10
STAT6	Breast_Mammary_Tissue	8.79e-42	0.289462	8.3e-34
STAT6	Cells_Cultured_fibroblasts	0.001312	0.0850842	1.24e-05
STAT6	Cells_EBV-transformed_lymphocytes	0.001312	0.0850842	1.24e-05
STAT6	Colon_Sigmoid	2.89e-41	0.527368	3.51e-31
STAT6	Colon_Transverse	4.63e-42	0.469178	3.19e-32
STAT6	Esophagus_Gastroesophageal_Junction	4.63e-42	0.469178	3.19e-32
STAT6	Esophagus_Mucosa	4.11e-09	0.170383	1.61e-05
STAT6	Esophagus_Muscularis	4.25e-40	0.594773	7.52e-30
STAT6	Heart_Atrial_Appendage	0.001312	0.0850842	1.24e-05
STAT6	Heart_Left_Ventricle	6.38e-25	0.412993	2.98e-22
STAT6	Kidney_Cortex	0.001312	0.0850842	1.24e-05
STAT6	Liver	1.24e-36	0.794904	3.99e-26
STAT6	Lung	0.001312	0.0850842	1.24e-05
STAT6	Minor_Salivary_Gland	0.001312	0.0850842	1.24e-05
STAT6	Muscle_Skeletal	7.46e-05	0.935363	4.42e-05
STAT6	Nerve_Tibial	0.001312	0.0850842	1.24e-05
STAT6	Ovary	0.001312	0.0850842	1.24e-05
STAT6	Pancreas	8.4e-07	0.848676	4.04e-07
STAT6	Pituitary	0.001312	0.0850842	1.24e-05
STAT6	Prostate	0.001312	0.0850842	1.24e-05
STAT6	Skin_Not_Sun_Exposed_Suprapubic	4.63e-42	0.469178	3.19e-32
STAT6	Skin_Sun_Exposed_Lower_leg	8.4e-07	0.848676	4.04e-07
STAT6	Small_Intestine_Terminal_Ileum	4.63e-42	0.469178	3.19e-32
STAT6	Spleen	5.69e-43	0.340679	4.26e-34
STAT6	Stomach	0.001312	0.0850842	1.24e-05
STAT6	Testis	4.06e-41	0.227324	4.06e-34
STAT6	Thyroid	0.164961	0.597142	0.00541319
STAT6	Uterus	0.001312	0.0850842	1.24e-05
STAT6	Vagina	0.001312	0.0850842	1.24e-05
STAT6	Whole_Blood	3.84e-31	0.108422	1.31e-28
TAC3	Adipose_Subcutaneous	0.272731	0.818063	0.145254
TAC3	Adipose_Visceral_Omentum	0.247995	0.968012	0.206359
TAC3	Adrenal_Gland	0.246922	0.897274	0.237461
TAC3	Artery_Aorta	0.263109	0.878225	0.15912
TAC3	Artery_Coronary	0.248789	0.994256	0.196022
TAC3	Artery_Tibial	0.0368959	0.173872	0.110428
TAC3	Brain_Amygdala	0.258273	0.929633	0.174233
TAC3	Brain_Anterior_cingulate_cortex_BA24	0.267574	0.873029	0.160729
TAC3	Brain_Caudate_basal_ganglia	0.977068	0.283214	0.289062
TAC3	Brain_Cerebellar_Hemisphere	0.248733	0.968635	0.206819
TAC3	Brain_Cerebellum	0.977068	0.283214	0.289062
TAC3	Brain_Cortex	0.250363	0.992658	0.198186
TAC3	Brain_Frontal_Cortex_BA9	0.251791	0.988851	0.191881
TAC3	Brain_Hippocampus	0.256601	0.947771	0.179799
TAC3	Brain_Hypothalamus	0.256212	0.955529	0.182502
TAC3	Brain_Nucleus_accumbens_basal_ganglia	0.433799	0.504362	0.128107
TAC3	Brain_Putamen_basal_ganglia	0.977068	0.283214	0.289062
TAC3	Brain_Spinal_cord_cervical_c-1	0.81907	0.0138672	0.231093
TAC3	Brain_Substantia_nigra	0.665132	0.353225	0.16852
TAC3	Breast_Mammary_Tissue	0.251753	0.988354	0.191642
TAC3	Cells_EBV-transformed_lymphocytes	0.257135	0.855048	0.146456
TAC3	Colon_Sigmoid	0.246361	0.931357	0.22093
TAC3	Colon_Transverse	0.252902	0.982593	0.190356
TAC3	Esophagus_Gastroesophageal_Junction	0.246361	0.931357	0.22093
TAC3	Esophagus_Mucosa	0.454575	0.456284	0.119625
TAC3	Esophagus_Muscularis	0.532635	0.307718	0.798023
TAC3	Liver	0.246361	0.931357	0.22093
TAC3	Lung	0.977068	0.283214	0.289062
TAC3	Muscle_Skeletal	0.0335071	0.149847	0.0979433
TAC3	Nerve_Tibial	0.249384	0.976153	0.184555
TAC3	Ovary	0.252229	0.985153	0.190777
TAC3	Pancreas	0.252102	0.972973	0.185751
TAC3	Pituitary	0.248652	0.979165	0.202228
TAC3	Skin_Not_Sun_Exposed_Suprapubic	0.246361	0.931357	0.22093
TAC3	Skin_Sun_Exposed_Lower_leg	0.245646	0.870024	0.249394
TAC3	Small_Intestine_Terminal_Ileum	0.255827	0.926456	0.170961
TAC3	Spleen	0.977068	0.283214	0.289062
TAC3	Stomach	0.267708	0.85867	0.155679
TAC3	Testis	0.256073	0.873917	0.152133
TAC3	Uterus	0.255843	0.953617	0.181424
TAC3	Vagina	0.977068	0.283214	0.289062
TAC3	Whole_Blood	0.000370991	0.170347	0.0074344
TIMELESS	Adipose_Subcutaneous	0.554925	0.500191	0.286855
TIMELESS	Cells_Cultured_fibroblasts	0.671038	0.479548	0.35986
TIMELESS	Cells_EBV-transformed_lymphocytes	0.518647	0.423286	0.243982
TIMELESS	Esophagus_Gastroesophageal_Junction	0.761092	0.908904	0.489925
TIMELESS	Esophagus_Mucosa	0.761092	0.908904	0.489925
TIMELESS	Muscle_Skeletal	0.592492	0.602269	0.229304
TIMELESS	Nerve_Tibial	0.636089	0.509605	0.274007
TIMELESS	Skin_Not_Sun_Exposed_Suprapubic	0.693366	0.715693	0.290827
TIMELESS	Testis	0.682166	0.489568	0.368636
TIMELESS	Thyroid	0.859101	0.441152	0.994616
TIMELESS	Whole_Blood	0.220056	0.222794	0.11063
